# Supplementary material for: A low-cost and shielding-free ultra-low-field brain MRI scanner
Source: Nat Commun. 2021 Dec 14;12:7238. doi: 10.1038/s41467-021-27317-1 (PMC8671508; doi:10.1038/s41467-021-27317-1)
Supplement: Supplementary file 4 — Source Data [file 41467_2021_27317_MOESM4_ESM.zip › Source Data.xlsx]

## Sheet: Figure 3
Figure 3a									Figure 3b									Figure 3c
RF Tx-on				RF Tx-off					RF Tx-on				RF Tx-off					RF Tx-on				RF Tx-off
Measured	Predicted	Corrected		Measured	Predicted	Corrected			Measured	Predicted	Corrected		Measured	Predicted	Corrected			Measured	Predicted	Corrected		Measured	Predicted	Corrected
0.63375	0.61482	0.10156		0.68742	0.67288	0.10407			0.37614	0.34767	0.087955		0.4069	0.37792	0.094717			0.95681	0.94704	0.098159		0.92408	0.9174	0.093115
0.62065	0.60458	0.099367		0.67924	0.66672	0.1021			0.25819	0.23161	0.086133		0.2774	0.24968	0.092834			0.70737	0.69846	0.094196		0.67822	0.67125	0.092443
0.67248	0.66138	0.10112		0.73254	0.72285	0.10479			0.2002	0.16734	0.090508		0.21462	0.18226	0.097652			0.51702	0.50672	0.096981		0.50604	0.49772	0.095524
0.70419	0.69526	0.10086		0.75419	0.74558	0.10427			0.19293	0.15715	0.090969		0.20936	0.17138	0.099564			0.41187	0.40108	0.099078		0.39684	0.38653	0.097422
0.69695	0.68981	0.099071		0.77095	0.76324	0.10343			0.17453	0.13892	0.090128		0.18813	0.1519	0.097693			0.34056	0.32897	0.097896		0.33121	0.31908	0.095529
0.70644	0.69894	0.097789		0.76478	0.75679	0.10307			0.15343	0.11909	0.088889		0.16699	0.13108	0.097317			0.31006	0.29689	0.097349		0.3018	0.28587	0.095257
0.69401	0.68554	0.097171		0.76689	0.75809	0.10095			0.16292	0.12669	0.087812		0.17876	0.13903	0.096341			0.28653	0.26947	0.095589		0.28159	0.26415	0.094723
0.69606	0.68808	0.095368		0.76053	0.7519	0.099516			0.17018	0.13112	0.088154		0.18348	0.14106	0.095297			0.27549	0.25737	0.094585		0.27055	0.25234	0.093927
0.70466	0.69713	0.094981		0.76329	0.75445	0.098488			0.1551	0.11544	0.088003		0.16962	0.12768	0.095668			0.25873	0.23973	0.094367		0.2552	0.23431	0.094407
0.70579	0.69772	0.0948		0.77628	0.76813	0.098182			0.18275	0.14299	0.088319		0.19866	0.1551	0.096085			0.24274	0.22281	0.0956		0.23926	0.21689	0.095604
0.70968	0.70131	0.095356		0.77738	0.76816	0.099003			0.22048	0.18323	0.089145		0.23903	0.19539	0.097151			0.23269	0.21095	0.09443		0.23166	0.20753	0.094486
0.73102	0.72403	0.094911		0.79379	0.78555	0.09826			0.2458	0.21043	0.091306		0.26289	0.2207	0.098632			0.2387	0.21658	0.094628		0.23506	0.21268	0.096124
0.72766	0.72183	0.094443		0.79952	0.79272	0.099527			0.24385	0.20549	0.090488		0.26222	0.21753	0.098051			0.24058	0.22256	0.095588		0.24124	0.22158	0.096101
0.72807	0.7225	0.094477		0.78951	0.78122	0.098855			0.21199	0.17577	0.088827		0.23155	0.1885	0.096992			0.25082	0.23443	0.097291		0.2477	0.22904	0.095942
0.72023	0.71203	0.092933		0.79205	0.78318	0.098374			0.16084	0.12505	0.08841		0.17894	0.13702	0.095789			0.2478	0.23344	0.097174		0.24708	0.23134	0.097152
0.70654	0.69918	0.093956		0.77965	0.77153	0.099072			0.14481	0.10785	0.088383		0.15973	0.11801	0.096178			0.37012	0.33753	0.098839		0.35953	0.32884	0.099058
0.70993	0.70331	0.095157		0.77682	0.76741	0.099225			0.15817	0.12029	0.088008		0.1721	0.12997	0.095354			0.23117	0.21342	0.097347		0.23154	0.2106	0.096553
0.71072	0.70455	0.09702		0.77262	0.76472	0.09863			0.15474	0.11455	0.091069		0.16975	0.12582	0.095417			0.22481	0.20481	0.09851		0.22045	0.19869	0.09693
0.7158	0.70845	0.10059		0.77993	0.77009	0.097559			0.15192	0.10832	0.096149		0.16007	0.11688	0.097024			0.22669	0.20722	0.098277		0.22489	0.20298	0.097468
0.71865	0.70862	0.10725		0.78808	0.77826	0.099509			0.16562	0.11737	0.10134		0.16865	0.127	0.096819			0.23471	0.21449	0.098542		0.23222	0.21027	0.096826
0.73521	0.72159	0.11665		0.78386	0.77518	0.10048			0.16984	0.11495	0.10999		0.16844	0.1262	0.09731			0.23456	0.21451	0.10123		0.23064	0.21073	0.097155
0.74304	0.71563	0.15183		0.78356	0.7748	0.10005			0.19364	0.10993	0.13927		0.16433	0.12071	0.097625			0.23606	0.21391	0.10509		0.22971	0.20901	0.097451
0.80536	0.7212	0.25597		0.79083	0.78343	0.098989			0.32756	0.15113	0.24501		0.20983	0.16469	0.097442			0.2416	0.21465	0.11162		0.2326	0.21135	0.09703
0.80753	0.71214	0.24167		0.79707	0.78846	0.099905			0.3572	0.18501	0.23431		0.24618	0.20146	0.098801			0.269	0.2411	0.11936		0.25499	0.23488	0.09881
0.82732	0.7206	0.25111		0.78351	0.77524	0.098975			0.37801	0.19979	0.24379		0.26182	0.21789	0.098417			0.33315	0.29892	0.12927		0.31441	0.29406	0.10128
0.82933	0.71837	0.25773		0.80016	0.79273	0.098951			0.37496	0.19344	0.24767		0.2551	0.21058	0.098206			0.40334	0.3665	0.13554		0.37885	0.35741	0.10232
0.82982	0.7161	0.2663		0.80054	0.79146	0.098641			0.35017	0.16158	0.26568		0.22129	0.17691	0.098374			0.41117	0.37437	0.13838		0.39269	0.37246	0.10201
0.84022	0.72197	0.27156		0.78882	0.77997	0.10039			0.31136	0.11696	0.26685		0.16861	0.12719	0.096743			0.37473	0.33611	0.14143		0.34941	0.3306	0.1031
0.83666	0.71959	0.27591		0.7984	0.79056	0.099897			0.31122	0.11089	0.27048		0.16297	0.12194	0.097318			0.35649	0.31527	0.14627		0.32743	0.30799	0.10162
0.84221	0.71989	0.28017		0.79826	0.79253	0.099617			0.32307	0.1206	0.27383		0.17353	0.13169	0.097037			0.33197	0.28722	0.15211		0.30024	0.28169	0.10166
0.8452	0.72006	0.28384		0.78972	0.78291	0.099777			0.31691	0.11262	0.28342		0.16481	0.12286	0.097613			0.32638	0.27889	0.15384		0.29411	0.27348	0.10048
0.84108	0.71798	0.28532		0.78208	0.77666	0.099782			0.31841	0.11105	0.28105		0.1615	0.11956	0.097325			0.31961	0.26448	0.15454		0.28249	0.25756	0.1011
0.84524	0.71855	0.29076		0.78122	0.77504	0.1002			0.32816	0.11945	0.28455		0.17284	0.1297	0.09686			0.30698	0.2491	0.1565		0.26227	0.23807	0.10081
0.84824	0.72222	0.29297		0.79024	0.7849	0.10081			0.33119	0.11791	0.28304		0.17268	0.1285	0.098314			0.3009	0.24547	0.15436		0.26494	0.23991	0.10043
0.8536	0.72098	0.30231		0.79499	0.78836	0.10118			0.34193	0.12103	0.29101		0.17642	0.13133	0.099857			0.29525	0.24293	0.1543		0.26223	0.2389	0.10023
0.86196	0.72273	0.30666		0.79887	0.792	0.10075			0.38643	0.16033	0.30322		0.22034	0.1762	0.099256			0.28794	0.23383	0.15682		0.25214	0.22739	0.10007
0.86718	0.72428	0.32042		0.79634	0.79159	0.098803			0.42777	0.19049	0.31184		0.25533	0.21107	0.1001			0.27812	0.22142	0.15802		0.24305	0.21778	0.10019
0.87221	0.72708	0.32259		0.79678	0.78875	0.10128			0.44422	0.20388	0.31506		0.27513	0.22685	0.10035			0.27929	0.22148	0.15976		0.2452	0.22039	0.10052
0.87712	0.72992	0.32794		0.80753	0.8017	0.10137			0.43607	0.19123	0.3258		0.25704	0.21014	0.10072			0.29147	0.23454	0.16268		0.25784	0.23386	0.10135
0.88018	0.73098	0.3298		0.79397	0.78673	0.10235			0.40269	0.1542	0.32634		0.21256	0.16893	0.10008			0.30025	0.24287	0.1637		0.25961	0.23693	0.1011
0.88588	0.73178	0.33549		0.79857	0.79377	0.10122			0.36646	0.1142	0.32707		0.16583	0.12211	0.099532			0.30225	0.24414	0.16521		0.26324	0.23983	0.10315
0.88415	0.7309	0.33699		0.80154	0.79509	0.1014			0.37571	0.12212	0.33292		0.17584	0.13182	0.099235			0.33586	0.27867	0.16636		0.2979	0.27349	0.10454
0.88888	0.72743	0.34182		0.80456	0.79779	0.10269			0.37913	0.12465	0.33567		0.18057	0.1372	0.098911			0.35168	0.30079	0.17014		0.31783	0.29931	0.10526
0.89221	0.7354	0.33691		0.81882	0.81247	0.10225			0.35885	0.10927	0.32703		0.1625	0.12146	0.099822			0.39397	0.34511	0.17677		0.36042	0.34121	0.10714
0.89741	0.74523	0.33949		0.81364	0.80642	0.1022			0.36205	0.11698	0.32244		0.1698	0.12659	0.099912			0.43523	0.38686	0.17688		0.40901	0.38969	0.10785
0.91443	0.75698	0.35912		0.82774	0.81928	0.1019			0.39609	0.12797	0.35332		0.18458	0.14224	0.10003			0.4688	0.42281	0.1785		0.43401	0.4165	0.10951
0.91884	0.75454	0.36979		0.82129	0.81421	0.10256			0.39849	0.11879	0.35898		0.17224	0.13226	0.09945			0.47367	0.42969	0.17919		0.44273	0.42524	0.10962
0.94238	0.75553	0.40956		0.83626	0.82932	0.10398			0.44222	0.12328	0.403		0.17969	0.14016	0.10044			0.43862	0.39397	0.17678		0.41435	0.39509	0.10882
0.95871	0.76976	0.41591		0.84948	0.84433	0.10299			0.49373	0.1699	0.4132		0.23256	0.18892	0.10157			0.40246	0.3491	0.17804		0.36823	0.34855	0.1086
0.95886	0.76829	0.42134		0.85258	0.84712	0.10465			0.53682	0.2077	0.41652		0.27443	0.22795	0.10173			0.35831	0.30552	0.17588		0.33361	0.31409	0.10785
0.96026	0.77287	0.4243		0.8615	0.85329	0.10442			0.54542	0.21682	0.41746		0.2853	0.24029	0.10249			0.3342	0.2789	0.17625		0.30451	0.28204	0.10732
0.9842	0.79483	0.42696		0.86128	0.85589	0.10392			0.52956	0.197	0.42375		0.26335	0.22018	0.10245			0.3173	0.26083	0.17436		0.29359	0.27228	0.10586
0.97917	0.79235	0.42239		0.85967	0.85395	0.10468			0.48289	0.16541	0.41184		0.22368	0.18512	0.10062			0.31363	0.24984	0.17581		0.28307	0.25952	0.10626
0.97678	0.7924	0.41377		0.87184	0.86377	0.10632			0.44881	0.13548	0.41021		0.18832	0.15105	0.10155			0.31576	0.25186	0.17842		0.28621	0.2606	0.10866
0.98349	0.79377	0.42666		0.86148	0.85511	0.10567			0.46854	0.15183	0.41287		0.20602	0.16629	0.10107			0.32095	0.25355	0.18029		0.28546	0.26134	0.1075
0.98255	0.79112	0.4228		0.87624	0.86994	0.10554			0.46982	0.15235	0.42219		0.20122	0.16287	0.10271			0.31055	0.24915	0.1785		0.28117	0.25791	0.10703
0.98684	0.7899	0.42721		0.87223	0.86465	0.10541			0.4526	0.13512	0.41622		0.18061	0.14277	0.10094			0.31341	0.24774	0.17848		0.28351	0.26035	0.10736
0.99467	0.79948	0.42567		0.87652	0.86901	0.10483			0.462	0.14154	0.42058		0.18768	0.14961	0.10171			0.31561	0.25274	0.17878		0.29225	0.26578	0.10965
0.98808	0.79991	0.42939		0.87641	0.86969	0.10574			0.47175	0.14918	0.41882		0.20207	0.16207	0.10175			0.32707	0.26325	0.17929		0.29757	0.26922	0.10893
1.004	0.80072	0.43585		0.87586	0.86939	0.10569			0.46557	0.13839	0.41896		0.19487	0.15678	0.10342			0.32124	0.25663	0.17966		0.29362	0.26626	0.10925
0.99762	0.80537	0.43623		0.88743	0.88017	0.10529			0.49032	0.16363	0.42129		0.22712	0.18709	0.10322			0.32408	0.25742	0.18164		0.29009	0.26409	0.10815
1.0256	0.8284	0.44264		0.8997	0.8922	0.10625			0.55338	0.22494	0.4375		0.29286	0.25493	0.1044			0.34051	0.28064	0.18109		0.31161	0.2877	0.10812
1.0268	0.82481	0.43778		0.90062	0.89381	0.10646			0.60729	0.29135	0.43581		0.36267	0.32623	0.10474			0.38848	0.32829	0.18625		0.36424	0.34648	0.10871
1.0173	0.8128	0.45702		0.9039	0.89741	0.10716			0.64033	0.32186	0.45162		0.38436	0.35021	0.10447			0.43278	0.38068	0.1813		0.41895	0.3995	0.10914
1.0119	0.81167	0.44164		0.8818	0.87474	0.10855			0.57704	0.26236	0.43467		0.32051	0.28581	0.10381			0.42851	0.37202	0.18339		0.42211	0.40181	0.11066
0.98813	0.80411	0.41067		0.87671	0.87122	0.10694			0.47682	0.17545	0.40357		0.22977	0.19016	0.10438			0.41676	0.36482	0.17676		0.43138	0.41038	0.11045
0.97512	0.80395	0.38032		0.88605	0.8807	0.1068			0.41152	0.13555	0.37367		0.18711	0.14621	0.10306			0.43309	0.38063	0.17843		0.44448	0.42035	0.11281
0.96659	0.80127	0.36976		0.89147	0.88575	0.10764			0.41691	0.14434	0.36017		0.19648	0.15488	0.10201			0.42063	0.37312	0.1768		0.42136	0.40375	0.11157
0.98399	0.81347	0.36838		0.88522	0.87965	0.10684			0.40831	0.13675	0.36593		0.18831	0.14507	0.10272			0.41849	0.37182	0.17524		0.40402	0.38684	0.11203
0.98222	0.81691	0.37797		0.89453	0.88825	0.10715			0.39873	0.12966	0.36388		0.17686	0.13566	0.10281			0.40618	0.35852	0.1749		0.39051	0.37389	0.1111
0.98193	0.81231	0.37116		0.89133	0.88603	0.10755			0.41405	0.14684	0.36197		0.19266	0.15285	0.10273			0.40492	0.3531	0.17697		0.39752	0.38	0.11236
0.98729	0.81775	0.37515		0.90391	0.89741	0.10753			0.41798	0.15259	0.36173		0.20274	0.16212	0.10293			0.47771	0.4129	0.18082		0.48643	0.45396	0.11509
0.98433	0.82008	0.37538		0.91051	0.90424	0.10756			0.40914	0.14343	0.36285		0.19561	0.15528	0.10256			0.41859	0.36706	0.17968		0.44196	0.42403	0.11402
0.98272	0.82377	0.36974		0.90262	0.89549	0.10878			0.44317	0.1833	0.35537		0.23469	0.19468	0.10443			0.39409	0.34334	0.17881		0.42467	0.40883	0.11133
0.9909	0.82621	0.36475		0.90149	0.8963	0.10879			0.49582	0.23406	0.36295		0.28915	0.24809	0.10555			0.39269	0.33574	0.18018		0.40605	0.38794	0.11015
0.97762	0.81647	0.36657		0.88865	0.88424	0.10711			0.52184	0.26638	0.36243		0.32319	0.28155	0.10706			0.38947	0.33243	0.17958		0.38353	0.36523	0.10973
0.9925	0.81853	0.3948		0.88861	0.88425	0.10948			0.54291	0.26371	0.38913		0.31761	0.27844	0.10686			0.38016	0.32075	0.17975		0.35944	0.3382	0.11176
1.0071	0.82427	0.42254		0.89627	0.88997	0.10883			0.53297	0.23423	0.40696		0.29057	0.25219	0.10535			0.3665	0.30554	0.17901		0.3376	0.315	0.11139
1.0094	0.82749	0.42041		0.89937	0.89194	0.10947			0.49133	0.19094	0.41246		0.24312	0.20636	0.1048			0.3672	0.30641	0.1777		0.32452	0.30339	0.11024
1.0124	0.83252	0.42265		0.9297	0.92008	0.10982			0.47568	0.18059	0.40768		0.23066	0.19517	0.10452			0.38595	0.32346	0.17959		0.33441	0.30975	0.11184
1.0295	0.84823	0.41494		0.93421	0.92453	0.11036			0.49028	0.19975	0.40617		0.24934	0.21427	0.10465			0.37459	0.31372	0.1808		0.31913	0.29992	0.11004
1.0316	0.85758	0.41476		0.94371	0.9356	0.11116			0.48242	0.19573	0.40353		0.24586	0.21141	0.1045			0.38672	0.32927	0.17906		0.33094	0.31249	0.11187
1.0403	0.86526	0.40583		0.96214	0.95624	0.11046			0.47629	0.19342	0.3999		0.24293	0.20924	0.10475			0.40492	0.35004	0.18049		0.34653	0.32965	0.11237
1.0391	0.87303	0.3971		0.95691	0.94972	0.11031			0.48536	0.21591	0.39166		0.26768	0.23378	0.10551			0.41878	0.36541	0.18087		0.35767	0.3402	0.11088
1.0392	0.87429	0.39165		0.96079	0.95386	0.1103			0.48426	0.22436	0.38641		0.27546	0.24353	0.10462			0.42986	0.37822	0.17785		0.36697	0.3508	0.11314
1.0515	0.88998	0.38378		0.98466	0.97691	0.11064			0.47455	0.22177	0.37606		0.27195	0.24091	0.10578			0.44648	0.39413	0.17798		0.37943	0.36371	0.11245
1.0462	0.89027	0.39117		1	0.99266	0.11125			0.52638	0.27411	0.38029		0.33178	0.29917	0.10682			0.45044	0.40188	0.17562		0.40048	0.38395	0.1127
1.066	0.90903	0.38486		0.9971	0.99038	0.11147			0.57812	0.33157	0.37448		0.39788	0.36443	0.10707			0.45942	0.41128	0.1744		0.40465	0.38903	0.1128
1.0605	0.91193	0.36364		1.0001	0.99325	0.11116			0.60032	0.36983	0.35563		0.44494	0.41017	0.10794			0.46773	0.42393	0.17608		0.4226	0.41039	0.11299
1.061	0.91256	0.34974		1.0043	0.99725	0.11309			0.59395	0.37555	0.34564		0.4421	0.40742	0.10861			0.4875	0.44239	0.17598		0.43955	0.42429	0.11337
1.0679	0.92533	0.33555		1.0228	1.0157	0.11317			0.55691	0.35238	0.3251		0.41406	0.38225	0.10622			0.50109	0.45889	0.17714		0.46504	0.44877	0.11458
1.0594	0.92032	0.33823		1.0187	1.0135	0.11318			0.51267	0.31487	0.32596		0.36743	0.33985	0.10703			0.52551	0.48448	0.17704		0.48801	0.47614	0.11367
1.0743	0.93516	0.33748		1.0297	1.024	0.11285			0.52365	0.32623	0.32113		0.37594	0.34574	0.10549			0.55936	0.51778	0.17677		0.51934	0.50519	0.1147
1.0754	0.93994	0.33281		1.0431	1.0365	0.11304			0.53148	0.33924	0.32409		0.38229	0.3535	0.10687			0.57289	0.53393	0.17833		0.52924	0.51707	0.11385
1.102	0.96927	0.32755		1.054	1.0464	0.11502			0.53111	0.34262	0.32131		0.38022	0.34947	0.10811			0.59347	0.55643	0.181		0.55208	0.54213	0.11487
1.1191	0.98989	0.32561		1.0826	1.0745	0.113			0.53873	0.35325	0.31218		0.39513	0.36649	0.10654			0.61464	0.57641	0.18238		0.57081	0.56124	0.11415
1.1323	1.0081	0.31819		1.1194	1.1112	0.11368			0.56113	0.38159	0.30635		0.43249	0.40274	0.10708			0.63843	0.60343	0.18048		0.60745	0.5961	0.11686
1.1784	1.0561	0.31827		1.1534	1.1479	0.11382			0.56811	0.38566	0.30643		0.45256	0.41983	0.1081			0.66113	0.6292	0.1814		0.63094	0.62211	0.1163
1.1805	1.0566	0.31518		1.1582	1.1513	0.11771			0.58214	0.40511	0.3088		0.46942	0.4369	0.10899			0.69003	0.65948	0.17864		0.65103	0.64211	0.11786
1.1735	1.0503	0.31593		1.1375	1.13	0.11799			0.63429	0.45707	0.30656		0.53534	0.5015	0.11018			0.7112	0.68585	0.1785		0.68563	0.67971	0.11689
1.1725	1.0507	0.31383		1.1348	1.1261	0.11769			0.68883	0.5125	0.3041		0.60749	0.57163	0.11166			0.74704	0.72451	0.17577		0.71963	0.71674	0.11774
1.1402	1.0185	0.30992		1.1229	1.1145	0.11731			0.72804	0.55908	0.30148		0.6476	0.61437	0.11244			0.80745	0.78803	0.17512		0.77872	0.77715	0.1187
1.1304	1.0163	0.30565		1.1046	1.0969	0.12006			0.75428	0.5878	0.29255		0.68191	0.64694	0.11232			0.83337	0.81538	0.17121		0.79781	0.7968	0.12047
1.1002	0.98727	0.30129		1.0956	1.0877	0.1184			0.76323	0.60628	0.28812		0.69595	0.6629	0.1119			0.8826	0.86695	0.17366		0.86669	0.86535	0.11951
1.1125	1.0003	0.29139		1.0927	1.0843	0.12043			0.75746	0.61341	0.27863		0.70903	0.67564	0.11221			0.91385	0.89792	0.17529		0.88763	0.88415	0.12109
1.1127	1.0058	0.28483		1.1144	1.1035	0.12031			0.8165	0.67972	0.27228		0.77042	0.73468	0.11105			0.95631	0.93376	0.17112		0.9123	0.9081	0.12166
1.1154	1.0161	0.27361		1.1135	1.1024	0.12256			0.83493	0.70326	0.26162		0.77906	0.74441	0.11251			0.96051	0.94676	0.16674		0.92334	0.92135	0.12001
1.1243	1.0404	0.25726		1.1238	1.1158	0.12081			0.80837	0.69326	0.24064		0.77513	0.73834	0.11386			0.98944	0.97238	0.16655		0.91832	0.91538	0.11981
1.0932	1.0251	0.21517		1.1381	1.1278	0.12175			0.76827	0.67492	0.2042		0.75828	0.72313	0.1121			1.0629	1.0508	0.16398		0.96783	0.96644	0.11946
1.1335	1.0819	0.1895		1.1631	1.1509	0.12282			0.72954	0.65748	0.17242		0.72503	0.69236	0.11367			1.0846	1.0701	0.15878		1.0173	1.0127	0.11986
1.0915	1.0655	0.14508		1.1759	1.1674	0.12237			0.65181	0.61187	0.13111		0.67549	0.64043	0.11486			1.167	1.1514	0.152		1.0801	1.0774	0.1194
1.1105	1.0907	0.12659		1.1841	1.175	0.1242			0.62886	0.59484	0.11106		0.67988	0.64635	0.1153			1.11	1.0961	0.1507		1.0454	1.0413	0.11724
1.0942	1.0773	0.12218		1.1797	1.1697	0.12425			0.70519	0.67189	0.10811		0.75716	0.72139	0.1163			1.1102	1.0959	0.14202		1.0795	1.0763	0.11683
1.0991	1.0829	0.12228		1.1829	1.1727	0.12372			0.72904	0.69584	0.10799		0.79524	0.75727	0.11749			1.116	1.1044	0.13375		1.1065	1.102	0.11713
1.0813	1.0641	0.12142		1.1406	1.1308	0.12694			0.75084	0.71674	0.10856		0.80658	0.77125	0.11943			1.272	1.2619	0.12652		1.2667	1.2648	0.11801
1.0633	1.0462	0.12434		1.137	1.1276	0.12639			0.72305	0.68824	0.10962		0.79889	0.76284	0.11988			1.4911	1.4857	0.12664		1.4904	1.4861	0.11863
1.0584	1.0433	0.12292		1.1342	1.1255	0.12661			0.71382	0.67908	0.11146		0.78414	0.74596	0.12217			1.6946	1.6872	0.12892		1.6935	1.6915	0.11925
1.0545	1.0368	0.12454		1.1337	1.1248	0.12789			0.70553	0.67349	0.11032		0.77525	0.73963	0.12167			2.0597	2.0513	0.13224		2.0708	2.0701	0.12196
1.0296	1.014	0.12513		1.0884	1.0784	0.12694			0.73545	0.69936	0.11272		0.79829	0.76056	0.12201			2.2264	2.2187	0.13253		2.2273	2.2263	0.12355
0.97488	0.95874	0.12425		1.057	1.049	0.12867			0.7294	0.69289	0.11208		0.80414	0.76527	0.12268			2.1544	2.1485	0.13674		2.0919	2.0894	0.1263
0.95595	0.93993	0.12804		1.0365	1.0266	0.13042			0.72133	0.68443	0.11375		0.79714	0.75789	0.12281			2.1048	2.1023	0.13129		2.024	2.023	0.12424
0.95323	0.93785	0.1257		1.031	1.0211	0.13158			0.77477	0.73448	0.11398		0.83534	0.79302	0.12181			1.8542	1.85	0.13227		1.7439	1.7432	0.12253
0.94617	0.93008	0.12592		1.0202	1.0107	0.13488			0.70718	0.66506	0.1124		0.76707	0.72437	0.12308			1.6426	1.6402	0.13414		1.5775	1.577	0.12522
0.94711	0.92941	0.13056		1.0188	1.0081	0.13448			0.67701	0.63615	0.11319		0.7594	0.71959	0.12348			1.6682	1.6659	0.13396		1.5962	1.5994	0.12403
0.94051	0.92214	0.13168		1.0346	1.0238	0.13699			0.70049	0.65914	0.11453		0.78439	0.74193	0.12376			1.7876	1.788	0.13456		1.7144	1.7149	0.12454
0.92913	0.91303	0.13154		1.0086	0.99991	0.13638			0.7266	0.68516	0.11429		0.77544	0.73451	0.12455			1.8009	1.7988	0.13302		1.6996	1.7014	0.12617
0.8858	0.87063	0.12821		0.95145	0.94162	0.13152			0.67823	0.64044	0.11034		0.72052	0.68195	0.12082			1.6757	1.6705	0.12563		1.6234	1.6201	0.1227
0.75605	0.74046	0.11562		0.82381	0.8117	0.11886			0.52857	0.49542	0.099669		0.57064	0.53451	0.10834			1.3737	1.3639	0.11353		1.3015	1.2987	0.10666

## Sheet: Supplementary Figure 4
Scanner Off			Scanner On			T1W			T2W			FLAIR			DWI
Frequency (Hz)	SPL (dBA)		Frequency (Hz)	SPL (dBA)		Frequency (Hz)	SPL (dBA)		Frequency (Hz)	SPL (dBA)		Frequency (Hz)	SPL (dBA)		Frequency (Hz)	SPL (dBA)
0	29.2157		0	36.4706		0	32.9126		0	36.3874		0	36.6243		0	31.6119
5.85938	29.5536		5.85938	36.5128		5.85938	32.9321		5.85938	36.4139		5.85938	36.64		5.85938	31.6201
11.7188	32.7565		11.7188	36.7848		11.7188	33.0145		11.7188	36.5707		11.7188	36.7202		11.7188	31.6464
17.5781	40.5451		17.5781	37.0546		17.5781	33.5217		17.5781	37.1554		17.5781	37.1119		17.5781	31.6853
23.4375	38.87		23.4375	36.5545		23.4375	33.3095		23.4375	36.929		23.4375	37.2245		23.4375	31.7175
29.2969	39.6987		29.2969	36.8138		29.2969	33.4082		29.2969	37.0559		29.2969	37.3722		29.2969	31.7767
35.1562	39.3074		35.1562	37.9646		35.1562	33.7194		35.1562	37.233		35.1562	37.637		35.1562	31.8697
41.0156	44.544		41.0156	40.1723		41.0156	34.7263		41.0156	38.5516		41.0156	38.5064		41.0156	31.9832
46.875	52.6438		46.875	40.3137		46.875	34.8286		46.875	39.2936		46.875	39.0817		46.875	32.0858
52.7344	44.6887		52.7344	40.9162		52.7344	34.5896		52.7344	38.7017		52.7344	38.3432		52.7344	32.0876
58.5938	42.4978		58.5938	46.953		58.5938	37.5435		58.5938	41.8803		58.5938	41.3152		58.5938	32.3934
64.4531	46.2651		64.4531	39.9036		64.4531	35.3102		64.4531	39.393		64.4531	38.9477		64.4531	32.3474
70.3125	43.9648		70.3125	40.4294		70.3125	35.5406		70.3125	39.627		70.3125	39.5103		70.3125	32.4839
76.1719	42.091		76.1719	41.5871		76.1719	36.6364		76.1719	40.6448		76.1719	40.2112		76.1719	32.5746
82.0312	42.6821		82.0312	42.4306		82.0312	37.7262		82.0312	41.9277		82.0312	41.5751		82.0312	32.7937
87.8906	48.4072		87.8906	45.1108		87.8906	39.357		87.8906	43.856		87.8906	43.2154		87.8906	33.1175
93.75	51.3641		93.75	47.8315		93.75	40.7305		93.75	44.6784		93.75	44.7466		93.75	33.2934
99.6094	53.9202		99.6094	47.7666		99.6094	41.903		99.6094	46.1011		99.6094	45.1231		99.6094	33.6514
105.469	50.4462		105.469	46.0332		105.469	40.1325		105.469	45.3368		105.469	44.9782		105.469	33.6269
111.328	46.1564		111.328	49.5553		111.328	44.264		111.328	49.3853		111.328	47.9732		111.328	34.3126
117.188	49.0636		117.188	54.101		117.188	47.2313		117.188	52.3849		117.188	51.4419		117.188	35.4029
123.047	49.2496		123.047	54.1894		123.047	48.8758		123.047	53.16		123.047	52.382		123.047	36.0753
128.906	48.2476		128.906	54.6712		128.906	51.017		128.906	56.0799		128.906	55.3691		128.906	37.0565
134.766	47.4256		134.766	51.5802		134.766	45.1836		134.766	50.2212		134.766	48.5611		134.766	35.2168
140.625	45.4964		140.625	51.1965		140.625	45.3938		140.625	49.5149		140.625	48.7398		140.625	35.4201
146.484	47.9814		146.484	54.6075		146.484	47.9254		146.484	52.489		146.484	51.6215		146.484	36.2483
152.344	47.837		152.344	55.0899		152.344	50.652		152.344	55.0949		152.344	53.8736		152.344	37.7507
158.203	49.0713		158.203	57.9331		158.203	52.1561		158.203	57.0274		158.203	57.0262		158.203	38.0822
164.062	49.8766		164.062	58.6819		164.062	51.7703		164.062	57.028		164.062	56.6844		164.062	38.8679
169.922	50.6783		169.922	58.1233		169.922	51.6434		169.922	56.7608		169.922	55.4381		169.922	38.6417
175.781	50.4001		175.781	58.6576		175.781	51.6419		175.781	56.3707		175.781	55.6643		175.781	38.6416
181.641	50.2811		181.641	57.4137		181.641	51.2459		181.641	55.7606		181.641	54.1933		181.641	38.3854
187.5	49.6825		187.5	56.5151		187.5	50.4829		187.5	55.2669		187.5	54.5796		187.5	38.4144
193.359	50.9057		193.359	58.0236		193.359	51.2196		193.359	56.5301		193.359	56.5164		193.359	38.7403
199.219	51.8595		199.219	58.6742		199.219	53.9808		199.219	58.4195		199.219	58.1169		199.219	39.4007
205.078	51.3165		205.078	59.0856		205.078	56.056		205.078	62.7649		205.078	64.773		205.078	41.2054
210.938	51.0137		210.938	62.0399		210.938	57.7216		210.938	65.9211		210.938	67.7823		210.938	42.9281
216.797	52.2967		216.797	63.1072		216.797	59.6294		216.797	64.9567		216.797	63.7567		216.797	44.7877
222.656	50.0688		222.656	62.3383		222.656	60.542		222.656	65.1037		222.656	64.856		222.656	44.7808
228.516	50.9689		228.516	63.9391		228.516	59.9665		228.516	65.2037		228.516	63.777		228.516	44.273
234.375	52.6836		234.375	60.1935		234.375	58.2864		234.375	63.7733		234.375	62.2812		234.375	43.2926
240.234	50.3799		240.234	59.3627		240.234	59.8981		240.234	64.2542		240.234	63.3793		240.234	43.7279
246.094	50.3516		246.094	60.2634		246.094	56.6032		246.094	61.3246		246.094	60.2877		246.094	42.6564
251.953	50.3585		251.953	58.7247		251.953	52.9927		251.953	57.7881		251.953	57.4259		251.953	42.6659
257.812	48.9538		257.812	56.2057		257.812	50.9055		257.812	56.4231		257.812	55.4474		257.812	42.6685
263.672	48.7567		263.672	55.7772		263.672	51.4498		263.672	57.0647		263.672	57.6238		263.672	43.2645
269.531	49.9336		269.531	55.7735		269.531	52.9009		269.531	56.7736		269.531	56.4037		269.531	44.1497
275.391	49.38		275.391	53.9648		275.391	54.9101		275.391	58.0942		275.391	57.2499		275.391	45.4232
281.25	48.8413		281.25	52.7699		281.25	61.9335		281.25	53.1503		281.25	52.7785		281.25	47.6573
287.109	49.5429		287.109	51.9492		287.109	57.1055		287.109	52.9176		287.109	52.9557		287.109	49.4655
292.969	49.0439		292.969	52.4167		292.969	51.6245		292.969	53.3363		292.969	52.5452		292.969	49.5335
298.828	49.9225		298.828	54.9935		298.828	51.3726		298.828	53.5975		298.828	53.7264		298.828	51.7088
304.688	51.5375		304.688	56.2726		304.688	56.3822		304.688	54.2342		304.688	52.6679		304.688	51.8234
310.547	52.5337		310.547	55.9502		310.547	53.8633		310.547	57.1877		310.547	57.3909		310.547	54.3469
316.406	51.8808		316.406	58.7567		316.406	58.3172		316.406	60.1801		316.406	57.1336		316.406	59.0601
322.266	53.9845		322.266	60.5091		322.266	71.0851		322.266	59.5989		322.266	59.4427		322.266	60.8347
328.125	52.8771		328.125	64.204		328.125	63.9496		328.125	63.5477		328.125	63.963		328.125	67.2353
333.984	51.1526		333.984	65.9024		333.984	62.3806		333.984	66.594		333.984	66.5992		333.984	79.1247
339.844	54.9382		339.844	67.1242		339.844	59.2579		339.844	62.2458		339.844	62.2212		339.844	75.9116
345.703	55.0943		345.703	62.8424		345.703	60.754		345.703	57.048		345.703	56.6497		345.703	64.3361
351.562	53.9361		351.562	60.4014		351.562	53.5856		351.562	56.4382		351.562	56.0296		351.562	57.7412
357.422	55.1664		357.422	59.1175		357.422	51.7963		357.422	55.8455		357.422	56.0406		357.422	54.1356
363.281	54.5504		363.281	57.7567		363.281	55.5144		363.281	56.5931		363.281	57.3555		363.281	51.6087
369.141	54.8342		369.141	58.5049		369.141	50.9706		369.141	55.7348		369.141	55.4508		369.141	49.6514
375	54.7128		375	58.9331		375	51.5799		375	55.8066		375	55.1622		375	48.2404
380.859	55.091		380.859	59.8677		380.859	51.6717		380.859	56.4222		380.859	55.9986		380.859	47.0312
386.719	55.7367		386.719	60.3388		386.719	52.7216		386.719	56.5953		386.719	55.9485		386.719	45.8984
392.578	53.2894		392.578	71.5959		392.578	63.9507		392.578	69.4155		392.578	68.5067		392.578	47.0874
398.438	54.1927		398.438	70.6113		398.438	63.5989		398.438	69.1069		398.438	67.6796		398.438	45.9094
404.297	51.8443		404.297	71.107		404.297	61.6554		404.297	66.672		404.297	65.5182		404.297	45.8409
410.156	54.9824		410.156	67.8262		410.156	56.1712		410.156	60.7931		410.156	59.5185		410.156	43.9608
416.016	54.0416		416.016	73.1616		416.016	64.7237		416.016	70.1938		416.016	70.0198		416.016	49.9372
421.875	51.4297		421.875	61.5262		421.875	57.5542		421.875	61.6539		421.875	60.3558		421.875	42.9602
427.734	52.0162		427.734	61.6736		427.734	58.2421		427.734	61.4887		427.734	60.6724		427.734	42.4764
433.594	49.5481		433.594	62.8997		433.594	54.9275		433.594	60.1643		433.594	59.0762		433.594	41.5628
439.453	50.0269		439.453	62.0652		439.453	55.6507		439.453	61.2275		439.453	59.3348		439.453	41.3622
445.312	50.9465		445.312	62.5654		445.312	54.8298		445.312	58.5464		445.312	56.8309		445.312	41.3429
451.172	48.7982		451.172	66.3249		451.172	54.2089		451.172	58.7193		451.172	57.5086		451.172	41.0527
457.031	49.2761		457.031	72.7433		457.031	60.4874		457.031	64.8168		457.031	63.3209		457.031	44.2773
462.891	49.3826		462.891	71.9872		462.891	64.5485		462.891	69.6835		462.891	68.4566		462.891	46.207
468.75	51.9105		468.75	68.9445		468.75	59.5443		468.75	65.3439		468.75	64.1553		468.75	41.9593
474.609	50.0801		474.609	62.6371		474.609	54.47		474.609	61.3445		474.609	62.5639		474.609	41.2265
480.469	50.7568		480.469	59.4779		480.469	54.1435		480.469	59.6731		480.469	59.0351		480.469	40.4498
486.328	49.9972		486.328	59.0056		486.328	55.9981		486.328	59.422		486.328	58.9948		486.328	41.3945
492.188	49.9932		492.188	61.0609		492.188	55.4452		492.188	60.2903		492.188	59.5482		492.188	40.7376
498.047	50.8923		498.047	62.2133		498.047	56.5431		498.047	60.1329		498.047	59.3705		498.047	39.9834
503.906	51.7787		503.906	60.8599		503.906	62.0828		503.906	60.7243		503.906	60.5875		503.906	41.1711
509.766	50.9809		509.766	61.082		509.766	58.693		509.766	61.7539		509.766	61.4957		509.766	42.3765
515.625	53.8604		515.625	61.0797		515.625	58.1365		515.625	63.5431		515.625	63.7414		515.625	40.63
521.484	49.5899		521.484	62.7322		521.484	60.4666		521.484	68.5813		521.484	73.0995		521.484	42.7094
527.344	48.6276		527.344	61.2058		527.344	71.3328		527.344	68.1482		527.344	72.0879		527.344	43.9457
533.203	48.4834		533.203	60.0613		533.203	59.2461		533.203	63.264		533.203	65.1548		533.203	41.1046
539.062	49.5322		539.062	61.1819		539.062	60.3027		539.062	62.4567		539.062	63.9618		539.062	43.2197
544.922	49.5279		544.922	65.1288		544.922	71.9595		544.922	65.4477		544.922	65.2082		544.922	47.2016
550.781	48.8593		550.781	63.646		550.781	63.5772		550.781	62.499		550.781	63.1027		550.781	46.4165
556.641	48.1251		556.641	61.0439		556.641	58.2357		556.641	60.5548		556.641	61.1602		556.641	40.6851
562.5	47.2768		562.5	59.757		562.5	61.0162		562.5	60.3624		562.5	61.5692		562.5	42.2339
568.359	48.5505		568.359	58.6262		568.359	68.2075		568.359	63.4409		568.359	63.8266		568.359	42.6465
574.219	48.8678		574.219	54.6809		574.219	56.9576		574.219	71.2791		574.219	72.0062		574.219	40.0269
580.078	47.0339		580.078	54.3279		580.078	54.1928		580.078	68.9616		580.078	69.8428		580.078	42.7515
585.938	47.6379		585.938	52.2132		585.938	66.8934		585.938	60.5586		585.938	60.3161		585.938	43.0736
591.797	48.3839		591.797	51.4133		591.797	54.3398		591.797	56.9826		591.797	56.5309		591.797	37.6209
597.656	47.9681		597.656	50.4529		597.656	51.7708		597.656	55.8944		597.656	55.0248		597.656	35.8059
603.516	47.7056		603.516	53.9981		603.516	55.5648		603.516	53.0911		603.516	52.8168		603.516	36.4617
609.375	49.0378		609.375	54.6578		609.375	59.5305		609.375	53.2608		609.375	52.5702		609.375	36.7778
615.234	48.4631		615.234	49.473		615.234	50.2124		615.234	51.8204		615.234	51.6973		615.234	34.2638
621.094	48.7992		621.094	48.4005		621.094	48.5851		621.094	51.1869		621.094	50.3768		621.094	35.6696
626.953	48.1881		626.953	49.8389		626.953	58.9925		626.953	52.5664		626.953	51.4717		626.953	34.8045
632.812	49.1132		632.812	49.4765		632.812	48.2824		632.812	52.3212		632.812	50.4555		632.812	33.4494
638.672	47.1978		638.672	51.2821		638.672	49.044		638.672	50.2213		638.672	49.3726		638.672	34.5833
644.531	48.1677		644.531	50.5048		644.531	55.5941		644.531	50.1686		644.531	49.8077		644.531	37.2309
650.391	48.9975		650.391	50.7489		650.391	56.2187		650.391	50.1238		650.391	50.3251		650.391	36.1809
656.25	46.7267		656.25	52.316		656.25	49.8736		656.25	51.6297		656.25	51.071		656.25	34.8238
662.109	47.047		662.109	50.4424		662.109	48.3414		662.109	51.889		662.109	51.6479		662.109	34.8556
667.969	47.8532		667.969	51.357		667.969	58.3807		667.969	50.604		667.969	50.0219		667.969	33.1784
673.828	48.5402		673.828	52.2755		673.828	46.2469		673.828	48.8677		673.828	49.0262		673.828	34.4085
679.688	46.9212		679.688	49.9857		679.688	47.2221		679.688	47.6672		679.688	47.858		679.688	34.4064
685.547	47.9235		685.547	52.6304		685.547	54.4736		685.547	48.2534		685.547	47.2827		685.547	34.9329
691.406	49.8437		691.406	52.3792		691.406	52.7851		691.406	49.0461		691.406	49.9481		691.406	33.0193
697.266	49.1499		697.266	53.8739		697.266	47.5971		697.266	50.1227		697.266	49.7349		697.266	33.8259
703.125	51.7208		703.125	50.0329		703.125	46.8502		703.125	49.9033		703.125	50.2009		703.125	34.8676
708.984	52.1868		708.984	47.934		708.984	55.2727		708.984	48.6563		708.984	49.3		708.984	34.7285
714.844	51.2963		714.844	48.7221		714.844	45.4704		714.844	47.8751		714.844	49.3046		714.844	33.7679
720.703	49.1733		720.703	47.7154		720.703	46.2955		720.703	47.9658		720.703	49.2793		720.703	34.0056
726.562	50.5168		726.562	48.5914		726.562	55.1245		726.562	48.4807		726.562	48.7731		726.562	33.0434
732.422	50.2396		732.422	49.1283		732.422	50.0598		732.422	53.6035		732.422	55.5834		732.422	32.5811
738.281	49.8052		738.281	50.16		738.281	45.8032		738.281	50.5243		738.281	49.7899		738.281	33.4379
744.141	51.1617		744.141	52.9882		744.141	46.0425		744.141	48.1397		744.141	47.1059		744.141	33.6461
750	49.0265		750	54.3508		750	54.0308		750	47.441		750	46.7268		750	32.4725
755.859	50.6029		755.859	54.9699		755.859	44.106		755.859	44.7833		755.859	44.6118		755.859	32.6914
761.719	49.3847		761.719	51.0703		761.719	45.1658		761.719	43.9948		761.719	43.474		761.719	32.4662
767.578	49.761		767.578	48.3689		767.578	56.2484		767.578	45.1557		767.578	44.9663		767.578	31.9439
773.438	50.3577		773.438	49.9161		773.438	48.4425		773.438	45.7966		773.438	44.5078		773.438	32.3882
779.297	48.1916		779.297	46.2778		779.297	45.601		779.297	47.0874		779.297	47.2416		779.297	34.1111
785.156	48.2443		785.156	49.2096		785.156	49.5073		785.156	54.6989		785.156	56.6683		785.156	33.7532
791.016	49.6538		791.016	47.0619		791.016	56.3335		791.016	49.5794		791.016	49.6844		791.016	32.7623
796.875	48.2365		796.875	47.174		796.875	46.136		796.875	46.5827		796.875	46.4109		796.875	32.7599
802.734	47.7736		802.734	51.0048		802.734	47.095		802.734	48.7956		802.734	48.377		802.734	33.254
808.594	48.5499		808.594	47.9865		808.594	58.2867		808.594	47.3898		808.594	47.3327		808.594	33.3387
814.453	47.9138		814.453	52.6225		814.453	47.7758		814.453	47.5088		814.453	47.4991		814.453	34.6951
820.312	47.692		820.312	48.778		820.312	47.6696		820.312	47.8634		820.312	47.2018		820.312	35.4413
826.172	47.5329		826.172	47.9957		826.172	53.7136		826.172	48.9223		826.172	49.5464		826.172	34.838
832.031	47.9481		832.031	50.9865		832.031	57.6273		832.031	52.578		832.031	53.943		832.031	34.4046
837.891	48.3343		837.891	51.2337		837.891	49.3087		837.891	62.3865		837.891	65.9262		837.891	36.8586
843.75	47.6358		843.75	50.9259		843.75	49.9748		843.75	56.024		843.75	59.5435		843.75	38.3579
849.609	51.3341		849.609	49.9141		849.609	70.1065		849.609	52.9326		849.609	55.3072		849.609	39.0668
855.469	51.5743		855.469	51.3892		855.469	51.5682		855.469	52.9131		855.469	55.6884		855.469	42.0279
861.328	49.941		861.328	48.5794		861.328	53.5351		861.328	53.9087		861.328	56.2081		861.328	40.9032
867.188	48.3414		867.188	49.5381		867.188	62.0067		867.188	54.2166		867.188	55.8053		867.188	36.6476
873.047	48.8312		873.047	53.5		873.047	62.6611		873.047	55.5518		873.047	56.348		873.047	40.2571
878.906	50.1208		878.906	53.092		878.906	53.8249		878.906	53.7289		878.906	54.0312		878.906	42.8468
884.766	50.1864		884.766	53.181		884.766	50.5758		884.766	54.1999		884.766	53.4293		884.766	40.8134
890.625	51.0869		890.625	53.1832		890.625	67.8393		890.625	61.0322		890.625	59.4763		890.625	38.6738
896.484	52.4216		896.484	52.2524		896.484	50.6453		896.484	55.8811		896.484	57.5568		896.484	39.7296
902.344	49.4798		902.344	49.0213		902.344	52.6406		902.344	54.644		902.344	55.5166		902.344	38.6726
908.203	48.0886		908.203	49.4586		908.203	61.0509		908.203	53.7986		908.203	54.1082		908.203	38.6333
914.062	50.2841		914.062	52.3315		914.062	58.7332		914.062	52.8253		914.062	53.2019		914.062	40.8546
919.922	48.5711		919.922	51.9943		919.922	52.6234		919.922	53.078		919.922	53.3989		919.922	40.6913
925.781	48.7381		925.781	51.68		925.781	50.8839		925.781	50.6698		925.781	49.7159		925.781	40.2581
931.641	48.7747		931.641	53.4323		931.641	62.5399		931.641	52.3426		931.641	51.2988		931.641	41.1256
937.5	50.006		937.5	50.8266		937.5	51.8779		937.5	54.6149		937.5	52.8291		937.5	40.3938
943.359	50.0316		943.359	48.3838		943.359	53.6841		943.359	61.3272		943.359	55.4084		943.359	41.6539
949.219	48.3164		949.219	54.0474		949.219	63.1739		949.219	54.2227		949.219	53.4004		949.219	43.8934
955.078	48.8393		955.078	50.483		955.078	57.9098		955.078	53.0814		955.078	53.4068		955.078	45.8148
960.938	49.0313		960.938	49.5365		960.938	53.1243		960.938	54.1816		960.938	53.9699		960.938	47.2491
966.797	50.568		966.797	51.9118		966.797	55.5227		966.797	55.596		966.797	55.7503		966.797	46.3495
972.656	48.0689		972.656	52.7728		972.656	64.893		972.656	57.1232		972.656	57.1882		972.656	48.6631
978.516	48.481		978.516	52.3386		978.516	54.9639		978.516	56.8582		978.516	56.4409		978.516	52.6976
984.375	47.5682		984.375	48.5125		984.375	55.8273		984.375	53.776		984.375	54.1284		984.375	51.1547
990.234	49.0032		990.234	50.9359		990.234	68.8432		990.234	53.2434		990.234	52.0615		990.234	51.7383
996.094	47.5925		996.094	50.3796		996.094	59.259		996.094	59.842		996.094	59.2089		996.094	55.5301
1001.95	50.6646		1001.95	50.47		1001.95	53.105		1001.95	52.218		1001.95	53.9702		1001.95	58.7126
1007.81	49.2303		1007.81	50.5743		1007.81	51.5517		1007.81	50.5055		1007.81	52.0783		1007.81	65.4148
1013.67	48.2818		1013.67	50.618		1013.67	55.2947		1013.67	49.6494		1013.67	51.5426		1013.67	71.3458
1019.53	48.4828		1019.53	51.1294		1019.53	48.3218		1019.53	49.606		1019.53	51.1851		1019.53	65.6786
1025.39	48.4176		1025.39	52.2232		1025.39	49.9664		1025.39	51.6711		1025.39	52.1415		1025.39	58.4184
1031.25	47.8616		1031.25	53.8727		1031.25	63.6418		1031.25	52.6709		1031.25	52.8464		1031.25	53.4899
1037.11	47.4165		1037.11	52.6377		1037.11	50.965		1037.11	51.648		1037.11	52.8658		1037.11	50.1893
1042.97	48.6943		1042.97	54.7588		1042.97	47.3533		1042.97	51.0887		1042.97	52.1477		1042.97	48.7983
1048.83	47.7602		1048.83	54.5517		1048.83	47.8598		1048.83	57.3937		1048.83	58.541		1048.83	47.5195
1054.69	48.3804		1054.69	54.1993		1054.69	49.0594		1054.69	49.8719		1054.69	49.3021		1054.69	45.6802
1060.55	50.5078		1060.55	51.0357		1060.55	45.347		1060.55	48.3339		1060.55	48.1326		1060.55	43.8522
1066.41	50.0118		1066.41	51.4721		1066.41	44.999		1066.41	49.0697		1066.41	48.4283		1066.41	42.8234
1072.27	47.8782		1072.27	50.4942		1072.27	56.1093		1072.27	49.1464		1072.27	48.3192		1072.27	42.3463
1078.12	47.4031		1078.12	48.2819		1078.12	45.361		1078.12	49.7896		1078.12	48.6967		1078.12	41.5344
1083.98	48.3483		1083.98	50.6661		1083.98	45.6658		1083.98	50.7625		1083.98	49.9643		1083.98	40.2309
1089.84	46.8012		1089.84	53.3647		1089.84	46.674		1089.84	51.2038		1089.84	49.6476		1089.84	39.8256
1095.7	46.7822		1095.7	51.7934		1095.7	47.1495		1095.7	50.9885		1095.7	50.8726		1095.7	39.5038
1101.56	48.0845		1101.56	52.91		1101.56	45.5611		1101.56	54.2565		1101.56	55.4705		1101.56	38.7493
1107.42	46.4696		1107.42	53.2521		1107.42	45.8748		1107.42	51.3666		1107.42	50.8416		1107.42	38.185
1113.28	46.2365		1113.28	51.3788		1113.28	53.347		1113.28	52.0607		1113.28	51.9999		1113.28	37.9481
1119.14	45.8547		1119.14	53.9041		1119.14	50.8865		1119.14	57.1662		1119.14	56.7808		1119.14	39.0092
1125	47.0547		1125	53.6788		1125	51.5732		1125	55.8751		1125	55.7584		1125	38.8681
1130.86	45.9464		1130.86	53.6414		1130.86	48.4103		1130.86	52.2358		1130.86	52.0686		1130.86	36.6075
1136.72	47.184		1136.72	55.4965		1136.72	49.0065		1136.72	54.0088		1136.72	52.8218		1136.72	35.7983
1142.58	45.9035		1142.58	63.3882		1142.58	56.8597		1142.58	63.7668		1142.58	62.8499		1142.58	37.5014
1148.44	48.2779		1148.44	66.6698		1148.44	58.8302		1148.44	64.4476		1148.44	63.7423		1148.44	36.1754
1154.3	44.759		1154.3	56.0183		1154.3	51.1477		1154.3	56.1212		1154.3	55.9359		1154.3	35.4813
1160.16	46.3852		1160.16	59.5862		1160.16	49.5633		1160.16	55.005		1160.16	54.1275		1160.16	36.6359
1166.02	47.0229		1166.02	62.3267		1166.02	47.5085		1166.02	52.7341		1166.02	51.7761		1166.02	35.3269
1171.88	44.7333		1171.88	53.7713		1171.88	48.5696		1171.88	48.6718		1171.88	47.7496		1171.88	33.9556
1177.73	44.6319		1177.73	53.8107		1177.73	47.1244		1177.73	51.5041		1177.73	50.0812		1177.73	34.2623
1183.59	45.4026		1183.59	53.9695		1183.59	47.4212		1183.59	52.6289		1183.59	51.8263		1183.59	33.8492
1189.45	44.6297		1189.45	56.1821		1189.45	48.2665		1189.45	53.2751		1189.45	53.571		1189.45	34.1709
1195.31	43.9578		1195.31	56.7181		1195.31	52.1469		1195.31	50.8718		1195.31	50.34		1195.31	33.708
1201.17	43.2737		1201.17	58.0341		1201.17	48.3384		1201.17	52.5745		1201.17	52.5302		1201.17	35.3781
1207.03	43.6739		1207.03	56.3027		1207.03	47.0401		1207.03	53.2091		1207.03	52.8016		1207.03	34.8427
1212.89	45.7592		1212.89	53.8935		1212.89	53.0289		1212.89	51.1829		1212.89	49.596		1212.89	34.5024
1218.75	44.4315		1218.75	51.7411		1218.75	47.482		1218.75	50.9546		1218.75	49.103		1218.75	34.0869
1224.61	43.3263		1224.61	52.5288		1224.61	46.7598		1224.61	50.3012		1224.61	49.4753		1224.61	33.7265
1230.47	43.5154		1230.47	51.5137		1230.47	47.2562		1230.47	50.5068		1230.47	49.4558		1230.47	33.3684
1236.33	43.815		1236.33	50.1661		1236.33	49.9423		1236.33	49.8862		1236.33	48.6822		1236.33	32.0534
1242.19	43.8597		1242.19	53.0811		1242.19	45.0404		1242.19	48.5291		1242.19	47.4793		1242.19	32.1342
1248.05	43.4409		1248.05	54.3658		1248.05	46.3096		1248.05	50.7227		1248.05	50.2533		1248.05	32.5792
1253.91	45.116		1253.91	51.2245		1253.91	54.2734		1253.91	51.9635		1253.91	50.9151		1253.91	33.1009
1259.77	44.3832		1259.77	51.6133		1259.77	45.0955		1259.77	56.3256		1259.77	50.1356		1259.77	31.605
1265.62	44.6545		1265.62	50.8967		1265.62	45.8219		1265.62	50.5912		1265.62	48.7005		1265.62	31.9105
1271.48	47.8474		1271.48	49.5211		1271.48	50.5951		1271.48	50.2748		1271.48	48.6953		1271.48	32.6619
1277.34	46.838		1277.34	49.592		1277.34	53.6649		1277.34	52.0874		1277.34	50.5565		1277.34	33.199
1283.2	45.6738		1283.2	49.8852		1283.2	46.9059		1283.2	49.2272		1283.2	48.3084		1283.2	33.3862
1289.06	46.0477		1289.06	51.4918		1289.06	47.2328		1289.06	51.7023		1289.06	50.3635		1289.06	34.9926
1294.92	44.6556		1294.92	52.5429		1294.92	55.7565		1294.92	53.3624		1294.92	52.8004		1294.92	34.4653
1300.78	45.0359		1300.78	51.7159		1300.78	50.0066		1300.78	54.9613		1300.78	53.6948		1300.78	34.1872
1306.64	45.7972		1306.64	52.4878		1306.64	49.6009		1306.64	55.9361		1306.64	53.3831		1306.64	36.2665
1312.5	45.5281		1312.5	52.5568		1312.5	54.149		1312.5	59.2446		1312.5	55.6158		1312.5	34.3932
1318.36	46.5684		1318.36	52.9034		1318.36	54.2809		1318.36	52.688		1318.36	51.8943		1318.36	36.184
1324.22	45.7712		1324.22	50.6903		1324.22	48.4474		1324.22	52.0646		1324.22	51.2522		1324.22	36.291
1330.08	44.9943		1330.08	51.1217		1330.08	47.7788		1330.08	52.5777		1330.08	51.9144		1330.08	36.7872
1335.94	46.7079		1335.94	49.647		1335.94	60.1036		1335.94	51.2663		1335.94	51.7653		1335.94	37.3669
1341.8	47.2835		1341.8	49.4832		1341.8	48.473		1341.8	52.2319		1341.8	54.0534		1341.8	38.8785
1347.66	44.4587		1347.66	53.6724		1347.66	51.7651		1347.66	55.9639		1347.66	56.1441		1347.66	41.0473
1353.52	46.8759		1353.52	50.0591		1353.52	58.7272		1353.52	53.9637		1353.52	56.8321		1353.52	41.101
1359.38	46.7119		1359.38	49.6757		1359.38	55.934		1359.38	58.898		1359.38	62.7052		1359.38	38.6412
1365.23	45.7685		1365.23	50.0508		1365.23	49.8416		1365.23	62.2581		1365.23	65.5002		1365.23	38.4926
1371.09	45.4448		1371.09	49.1157		1371.09	49.255		1371.09	54.9713		1371.09	55.1532		1371.09	38.4193
1376.95	46.5402		1376.95	48.676		1376.95	60.8278		1376.95	53.3572		1376.95	52.8944		1376.95	38.2515
1382.81	48.2327		1382.81	49.172		1382.81	48.3997		1382.81	52.8202		1382.81	52.3642		1382.81	35.6637
1388.67	51.9402		1388.67	46.2357		1388.67	45.3304		1388.67	49.8164		1388.67	49.433		1388.67	34.8365
1394.53	53.8281		1394.53	45.8826		1394.53	46.1245		1394.53	50.5454		1394.53	49.2153		1394.53	31.1417
1400.39	50.7831		1400.39	48.1593		1400.39	45.0056		1400.39	49.143		1400.39	49.3777		1400.39	31.1887
1406.25	46.7844		1406.25	47.8058		1406.25	43.2967		1406.25	48.5416		1406.25	48.7801		1406.25	30.6961
1412.11	44.6895		1412.11	44.8595		1412.11	42.9785		1412.11	50.7793		1412.11	52.3985		1412.11	29.7743
1417.97	45.708		1417.97	44.7255		1417.97	48.8365		1417.97	52.169		1417.97	53.8166		1417.97	29.9627
1423.83	45.6096		1423.83	46.4408		1423.83	43.2996		1423.83	49.2467		1423.83	48.3936		1423.83	29.8268
1429.69	44.4701		1429.69	45.0813		1429.69	43.2901		1429.69	48.0423		1429.69	46.9092		1429.69	29.5771
1435.55	46.0656		1435.55	45.8475		1435.55	42.5143		1435.55	47.0162		1435.55	46.6598		1435.55	28.7371
1441.41	48.1249		1441.41	46.2264		1441.41	42.6373		1441.41	47.0631		1441.41	46.4994		1441.41	29.1111
1447.27	47.1372		1447.27	45.4818		1447.27	41.5443		1447.27	46.6437		1447.27	45.3142		1447.27	28.5963
1453.12	45.9776		1453.12	44.8714		1453.12	41.1446		1453.12	46.2435		1453.12	45.3231		1453.12	28.1958
1458.98	44.7062		1458.98	45.8207		1458.98	41.4135		1458.98	45.6533		1458.98	44.3011		1458.98	27.281
1464.84	44.4001		1464.84	45.9457		1464.84	40.7666		1464.84	46.7897		1464.84	44.69		1464.84	26.9907
1470.7	44.6025		1470.7	47.8815		1470.7	40.6136		1470.7	47.086		1470.7	44.9091		1470.7	27.3322
1476.56	44.0284		1476.56	46.5839		1476.56	40.9639		1476.56	45.0005		1476.56	44.3672		1476.56	27.3981
1482.42	43.8079		1482.42	47.3347		1482.42	40.6409		1482.42	45.0244		1482.42	43.7191		1482.42	27.7134
1488.28	41.8601		1488.28	47.1763		1488.28	41.1406		1488.28	45.8945		1488.28	44.6682		1488.28	27.8829
1494.14	42.4589		1494.14	44.9173		1494.14	40.2821		1494.14	45.139		1494.14	43.7773		1494.14	27.2827
1500	45.366		1500	45.9755		1500	40.5679		1500	45.2763		1500	43.8222		1500	27.448
1505.86	46.2898		1505.86	45.0403		1505.86	40.2932		1505.86	45.7061		1505.86	45.0248		1505.86	26.8413
1511.72	44.1017		1511.72	44.5221		1511.72	41.1222		1511.72	46.707		1511.72	45.4104		1511.72	27.2765
1517.58	43.4535		1517.58	44.7259		1517.58	43.1593		1517.58	49.2313		1517.58	48.6696		1517.58	28.9426
1523.44	43.2998		1523.44	45.3081		1523.44	42.3504		1523.44	48.1474		1523.44	47.8832		1523.44	28.293
1529.3	43.4404		1529.3	45.2541		1529.3	42.1615		1529.3	46.9667		1529.3	46.1093		1529.3	28.2891
1535.16	43.7871		1535.16	45.2817		1535.16	41.7911		1535.16	46.607		1535.16	44.7988		1535.16	27.7109
1541.02	41.3126		1541.02	46.0588		1541.02	40.7918		1541.02	45.9595		1541.02	44.8228		1541.02	26.9737
1546.88	41.9842		1546.88	46.1337		1546.88	40.17		1546.88	45.2286		1546.88	44.4315		1546.88	27.3652
1552.73	42.1303		1552.73	45.3229		1552.73	39.8261		1552.73	44.8667		1552.73	43.7109		1552.73	26.9217
1558.59	43.2417		1558.59	45.2025		1558.59	40.8229		1558.59	46.3005		1558.59	45.3982		1558.59	27.324
1564.45	43.0076		1564.45	46.768		1564.45	43.4443		1564.45	49.788		1564.45	48.0902		1564.45	26.9553
1570.31	42.1884		1570.31	49.2441		1570.31	46.2246		1570.31	53.9267		1570.31	54.6373		1570.31	27.6137
1576.17	42.0827		1576.17	47.6138		1576.17	42.2839		1576.17	49.8892		1576.17	49.068		1576.17	27.1305
1582.03	42.7027		1582.03	47.0797		1582.03	41.2209		1582.03	46.4747		1582.03	45.9266		1582.03	27.5577
1587.89	43.5541		1587.89	45.8955		1587.89	41.831		1587.89	46.6802		1587.89	45.8627		1587.89	28.1207
1593.75	41.4443		1593.75	46.8653		1593.75	42.0567		1593.75	46.8058		1593.75	45.8537		1593.75	28.3808
1599.61	42.5849		1599.61	47.7878		1599.61	42.5681		1599.61	47.68		1599.61	46.6975		1599.61	30.2833
1605.47	42.4703		1605.47	49.793		1605.47	42.8528		1605.47	48.5139		1605.47	47.6225		1605.47	28.6821
1611.33	44.7317		1611.33	45.791		1611.33	42.5403		1611.33	47.9255		1611.33	46.5542		1611.33	27.8888
1617.19	43.511		1617.19	46.375		1617.19	41.9425		1617.19	47.4298		1617.19	47.5821		1617.19	28.4286
1623.05	43.7465		1623.05	50.3994		1623.05	42.4643		1623.05	50.8776		1623.05	52.6976		1623.05	29.0539
1628.91	42.8621		1628.91	50.6731		1628.91	44.0902		1628.91	50.3079		1628.91	50.7065		1628.91	30.7202
1634.77	41.4388		1634.77	47.2707		1634.77	43.0902		1634.77	48.659		1634.77	48.0081		1634.77	29.6476
1640.62	42.6599		1640.62	46.7262		1640.62	43.4574		1640.62	48.7178		1640.62	47.9777		1640.62	29.9422
1646.48	42.7101		1646.48	48.1814		1646.48	42.5322		1646.48	47.7994		1646.48	47.0914		1646.48	29.5913
1652.34	43.8447		1652.34	47.6861		1652.34	42.406		1652.34	47.113		1652.34	46.8945		1652.34	29.4214
1658.2	43.866		1658.2	48.6		1658.2	42.0127		1658.2	46.7154		1658.2	46.4298		1658.2	28.9992
1664.06	45.4467		1664.06	48.5983		1664.06	42.4387		1664.06	47.8713		1664.06	46.9447		1664.06	28.8687
1669.92	43.2955		1669.92	45.9812		1669.92	42.7874		1669.92	48.5301		1669.92	48.2903		1669.92	29.1568
1675.78	43.1805		1675.78	45.1223		1675.78	43.5413		1675.78	51.9351		1675.78	53.3586		1675.78	31.4158
1681.64	45.3764		1681.64	43.5116		1681.64	44.2454		1681.64	50.6806		1681.64	51.8736		1681.64	34.5989
1687.5	43.9605		1687.5	45.8813		1687.5	43.6003		1687.5	49.1462		1687.5	48.7495		1687.5	43.3024
1693.36	44.9753		1693.36	46.1267		1693.36	45.894		1693.36	51.0793		1693.36	50.4788		1693.36	41.9659
1699.22	42.1063		1699.22	47.3545		1699.22	45.8919		1699.22	50.838		1699.22	49.9974		1699.22	35.7891
1705.08	43.9304		1705.08	46.6923		1705.08	44.4602		1705.08	49.4864		1705.08	47.8715		1705.08	33.9994
1710.94	43.3827		1710.94	44.7716		1710.94	44.0129		1710.94	48.4173		1710.94	47.5984		1710.94	31.7316
1716.8	43.9952		1716.8	44.0213		1716.8	42.926		1716.8	47.7065		1716.8	46.6213		1716.8	31.6071
1722.66	43.2757		1722.66	44.8987		1722.66	42.3008		1722.66	46.8512		1722.66	46.6117		1722.66	31.4213
1728.52	42.705		1728.52	44.8382		1728.52	42.4555		1728.52	49.3773		1728.52	50.3487		1728.52	28.4161
1734.38	42.1707		1734.38	46.1768		1734.38	40.8573		1734.38	48.1087		1734.38	49.6392		1734.38	28.3096
1740.23	42.548		1740.23	44.2732		1740.23	42.607		1740.23	45.4353		1740.23	44.4583		1740.23	26.4122
1746.09	40.6706		1746.09	44.1707		1746.09	39.8929		1746.09	45.3078		1746.09	44.8564		1746.09	26.5207
1751.95	42.242		1751.95	43.4858		1751.95	39.979		1751.95	45.0497		1751.95	44.7971		1751.95	26.2731
1757.81	41.889		1757.81	44.821		1757.81	40.4836		1757.81	45.5375		1757.81	44.9681		1757.81	26.7701
1763.67	41.1887		1763.67	46.2219		1763.67	41.3428		1763.67	46.1726		1763.67	45.4337		1763.67	26.984
1769.53	42.1148		1769.53	47.06		1769.53	40.2776		1769.53	45.2369		1769.53	44.32		1769.53	25.7147
1775.39	42.1724		1775.39	45.3934		1775.39	40.2134		1775.39	44.8751		1775.39	43.3374		1775.39	25.9493
1781.25	42.988		1781.25	44.8424		1781.25	41.0585		1781.25	46.8821		1781.25	46.7494		1781.25	26.2934
1787.11	42.5476		1787.11	46.8178		1787.11	40.408		1787.11	45.8574		1787.11	45.1926		1787.11	25.71
1792.97	42.8577		1792.97	47.562		1792.97	39.9935		1792.97	45.948		1792.97	44.9266		1792.97	25.0261
1798.83	42.3671		1798.83	48.2915		1798.83	41.6072		1798.83	45.5731		1798.83	44.0769		1798.83	26.1666
1804.69	40.7782		1804.69	48.8269		1804.69	41.6181		1804.69	46.8863		1804.69	46.0652		1804.69	26.3295
1810.55	40.027		1810.55	50.2806		1810.55	42.8505		1810.55	48.0515		1810.55	46.6327		1810.55	26.3897
1816.41	39.9902		1816.41	49.2331		1816.41	41.6303		1816.41	46.483		1816.41	44.9396		1816.41	26.3235
1822.27	41.2215		1822.27	47.9152		1822.27	41.7451		1822.27	44.1874		1822.27	43.0207		1822.27	25.1077
1828.12	42.0243		1828.12	47.0768		1828.12	39.5365		1828.12	44.7464		1828.12	43.9885		1828.12	24.5543
1833.98	41.5811		1833.98	48.6949		1833.98	41.7345		1833.98	48.8266		1833.98	49.0945		1833.98	25.5875
1839.84	42.3181		1839.84	47.693		1839.84	42.0443		1839.84	44.6109		1839.84	44.3897		1839.84	25.6564
1845.7	40.1546		1845.7	47.6068		1845.7	39.5181		1845.7	43.5141		1845.7	42.144		1845.7	26.2967
1851.56	40.3325		1851.56	47.7339		1851.56	38.4391		1851.56	43.2868		1851.56	42.3699		1851.56	24.4275
1857.42	41.1627		1857.42	46.9329		1857.42	39.2787		1857.42	43.4793		1857.42	42.5115		1857.42	24.8491
1863.28	41.1173		1863.28	48.7406		1863.28	43.8936		1863.28	43.3716		1863.28	42.099		1863.28	24.629
1869.14	42.0916		1869.14	46.2799		1869.14	38.4344		1869.14	42.9355		1869.14	42.2642		1869.14	24.3771
1875	40.26		1875	46.6552		1875	39.3216		1875	43.8408		1875	43.2399		1875	24.6277
1880.86	40.3414		1880.86	46.91		1880.86	45.8026		1880.86	44.8427		1880.86	43.7691		1880.86	24.8983
1886.72	40.5495		1886.72	49.6638		1886.72	40.9246		1886.72	47.8914		1886.72	49.6031		1886.72	25.4421
1892.58	42.3371		1892.58	49.1216		1892.58	40.1932		1892.58	44.8757		1892.58	43.8437		1892.58	26.3221
1898.44	42.4753		1898.44	53.2966		1898.44	43.173		1898.44	46.4798		1898.44	45.029		1898.44	25.7661
1904.3	41.6922		1904.3	49.8291		1904.3	44.9888		1904.3	45.8102		1904.3	44.7725		1904.3	25.2684
1910.16	40.0589		1910.16	54.4229		1910.16	42.9081		1910.16	47.3652		1910.16	45.4963		1910.16	26.8636
1916.02	39.9433		1916.02	47.9605		1916.02	41.6741		1916.02	48.6564		1916.02	48.0452		1916.02	25.3278
1921.88	40.3025		1921.88	47.7544		1921.88	47.046		1921.88	45.9386		1921.88	43.9363		1921.88	26.1199
1927.73	42.4119		1927.73	46.9176		1927.73	39.2559		1927.73	44.152		1927.73	43.0346		1927.73	25.5765
1933.59	41.7533		1933.59	46.3949		1933.59	41.0891		1933.59	45.13		1933.59	44.2037		1933.59	25.8197
1939.45	40.6792		1939.45	47.2474		1939.45	45.0985		1939.45	48.5769		1939.45	47.6497		1939.45	26.1439
1945.31	41.4569		1945.31	47.945		1945.31	47.1382		1945.31	47.7397		1945.31	47.5016		1945.31	27.1326
1951.17	40.0464		1951.17	46.4946		1951.17	44.9456		1951.17	49.0985		1951.17	48.5698		1951.17	29.3598
1957.03	42.0733		1957.03	44.2124		1957.03	44.5026		1957.03	48.2153		1957.03	45.8048		1957.03	27.4252
1962.89	43.1106		1962.89	43.2432		1962.89	48.9907		1962.89	46.3018		1962.89	44.7087		1962.89	27.0656
1968.75	42.0104		1968.75	41.7757		1968.75	40.1055		1968.75	44.5585		1968.75	43.8589		1968.75	25.3729
1974.61	40.8166		1974.61	42.4202		1974.61	40.5047		1974.61	44.4067		1974.61	44.75		1974.61	24.9768
1980.47	41.8878		1980.47	44.305		1980.47	45.4118		1980.47	44.5348		1980.47	43.2164		1980.47	24.8631
1986.33	39.9658		1986.33	40.9204		1986.33	44.7929		1986.33	44.566		1986.33	43.4319		1986.33	24.1254
1992.19	40.8015		1992.19	42.5925		1992.19	40.2741		1992.19	46.4609		1992.19	43.8376		1992.19	24.272
1998.05	40.571		1998.05	42.8122		1998.05	39.2465		1998.05	44.4914		1998.05	43.2009		1998.05	24.9367
2003.91	40.9382		2003.91	41.0375		2003.91	46.9893		2003.91	46.0695		2003.91	44.6425		2003.91	26.6646
2009.77	40.2441		2009.77	42.3628		2009.77	39.6424		2009.77	44.1798		2009.77	42.5598		2009.77	24.3396
2015.62	40.5791		2015.62	41.6645		2015.62	39.0883		2015.62	43.027		2015.62	42.0284		2015.62	25.3477
2021.48	41.678		2021.48	42.0803		2021.48	43.6846		2021.48	42.4129		2021.48	41.2819		2021.48	29.4837
2027.34	39.4904		2027.34	42.2252		2027.34	41.3092		2027.34	43.9748		2027.34	42.1425		2027.34	34.1918
2033.2	39.8794		2033.2	42.2573		2033.2	40.0328		2033.2	44.9595		2033.2	43.423		2033.2	28.3265
2039.06	41.2607		2039.06	44.4163		2039.06	39.1835		2039.06	43.53		2039.06	42.5114		2039.06	25.7845
2044.92	41.2608		2044.92	54.5259		2044.92	45.88		2044.92	50.677		2044.92	49.8953		2044.92	29.7752
2050.78	39.974		2050.78	45.7379		2050.78	44.4286		2050.78	45.8083		2050.78	43.9242		2050.78	27.7932
2056.64	41.3167		2056.64	45.213		2056.64	41.5359		2056.64	44.695		2056.64	44.0986		2056.64	25.4396
2062.5	43.2073		2062.5	47.2234		2062.5	46.3466		2062.5	44.4281		2062.5	44.0389		2062.5	26.5453
2068.36	40.4671		2068.36	43.5857		2068.36	41.2742		2068.36	42.8945		2068.36	42.1952		2068.36	24.0676
2074.22	41.0723		2074.22	43.9273		2074.22	39.2719		2074.22	43.8185		2074.22	43.0956		2074.22	24.402
2080.08	40.3992		2080.08	42.406		2080.08	40.1066		2080.08	43.7768		2080.08	42.9295		2080.08	24.1836
2085.94	40.0515		2085.94	43.3135		2085.94	43.0289		2085.94	44.2006		2085.94	43.3143		2085.94	24.5319
2091.8	39.7549		2091.8	47.4836		2091.8	39.9598		2091.8	44.9208		2091.8	43.8686		2091.8	23.5314
2097.66	38.5484		2097.66	45.4744		2097.66	39.024		2097.66	45.0837		2097.66	45.2139		2097.66	23.7846
2103.52	39.4926		2103.52	43.9268		2103.52	47.9691		2103.52	43.7733		2103.52	42.8578		2103.52	24.119
2109.38	39.5073		2109.38	44.5235		2109.38	40.5597		2109.38	43.2626		2109.38	41.4291		2109.38	23.1372
2115.23	38.5223		2115.23	43.5208		2115.23	38.7946		2115.23	42.9819		2115.23	41.1302		2115.23	23.2891
2121.09	38.7076		2121.09	43.8625		2121.09	38.682		2121.09	42.9854		2121.09	41.5919		2121.09	23.1437
2126.95	38.7568		2126.95	43.8514		2126.95	40.1196		2126.95	41.2774		2126.95	39.7841		2126.95	22.3501
2132.81	39.8984		2132.81	44.9737		2132.81	36.6579		2132.81	40.6332		2132.81	38.981		2132.81	22.461
2138.67	39.1571		2138.67	47.254		2138.67	37.2599		2138.67	40.916		2138.67	39.4158		2138.67	22.5595
2144.53	40.0834		2144.53	42.1968		2144.53	46.6447		2144.53	42.9377		2144.53	43.0328		2144.53	22.3973
2150.39	41.0076		2150.39	40.9495		2150.39	38.4994		2150.39	47.6138		2150.39	49.1735		2150.39	22.9521
2156.25	41.1612		2156.25	41.9355		2156.25	38.4088		2156.25	44.0426		2156.25	43.3482		2156.25	22.8864
2162.11	40.5015		2162.11	40.7352		2162.11	40.9228		2162.11	43.3675		2162.11	42.376		2162.11	23.534
2167.97	39.1786		2167.97	41.3947		2167.97	41.0402		2167.97	41.3745		2167.97	41.3954		2167.97	22.909
2173.83	40.9539		2173.83	41.8922		2173.83	36.883		2173.83	41.1052		2173.83	39.5635		2173.83	23.3803
2179.69	41.4982		2179.69	43.0022		2179.69	36.6991		2179.69	41.3333		2179.69	40.5844		2179.69	21.8753
2185.55	41.7648		2185.55	42.7074		2185.55	43.8287		2185.55	41.9071		2185.55	41.3989		2185.55	21.9936
2191.41	41.1631		2191.41	42.9827		2191.41	37.3436		2191.41	42.2169		2191.41	42.048		2191.41	22.4557
2197.27	40.1991		2197.27	43.6369		2197.27	37.6597		2197.27	43.6412		2197.27	44.3307		2197.27	22.9349
2203.12	39.6487		2203.12	43.4241		2203.12	41.65		2203.12	47.6354		2203.12	50.474		2203.12	22.3336
2208.98	39.089		2208.98	44.2849		2208.98	40.8856		2208.98	41.83		2208.98	41.9351		2208.98	22.6636
2214.84	39.9935		2214.84	41.4885		2214.84	37.9754		2214.84	42.3484		2214.84	42.6134		2214.84	22.7446
2220.7	41.7343		2220.7	43.6306		2220.7	37.7913		2220.7	41.8446		2220.7	41.3396		2220.7	22.8749
2226.56	41.6392		2226.56	43.7567		2226.56	41.7371		2226.56	41.3512		2226.56	40.2949		2226.56	22.2364
2232.42	41.9962		2232.42	43.7324		2232.42	36.9784		2232.42	41.3843		2232.42	40.1488		2232.42	22.8015
2238.28	40.7328		2238.28	43.6978		2238.28	39.1054		2238.28	43.4129		2238.28	42.5883		2238.28	22.8909
2244.14	39.4264		2244.14	41.0522		2244.14	47.3181		2244.14	50.12		2244.14	48.8009		2244.14	27.5447
2250	39.7932		2250	41.3028		2250	42.1968		2250	44.3757		2250	44.1504		2250	23.7367
2255.86	39.9844		2255.86	41.8449		2255.86	39.4595		2255.86	46.8475		2255.86	49.145		2255.86	23.7987
2261.72	39.9576		2261.72	41.056		2261.72	39.4918		2261.72	44.594		2261.72	44.6987		2261.72	23.8423
2267.58	43.1111		2267.58	42.292		2267.58	42.8002		2267.58	44.4911		2267.58	43.8975		2267.58	23.9792
2273.44	40.6662		2273.44	42.6016		2273.44	40.8044		2273.44	45.1889		2273.44	44.7979		2273.44	24.1213
2279.3	42.6676		2279.3	45.1778		2279.3	40.8398		2279.3	44.3639		2279.3	43.5184		2279.3	24.4644
2285.16	41.4976		2285.16	45.8841		2285.16	47.718		2285.16	43.9432		2285.16	42.111		2285.16	24.7235
2291.02	39.8337		2291.02	46.0974		2291.02	42.1438		2291.02	43.4955		2291.02	42.1788		2291.02	24.7664
2296.88	38.674		2296.88	46.5586		2296.88	39.8907		2296.88	44.0718		2296.88	42.5694		2296.88	24.6976
2302.73	39.5793		2302.73	47.4011		2302.73	45.0455		2302.73	50.4908		2302.73	49.763		2302.73	28.0521
2308.59	38.8737		2308.59	44.304		2308.59	43.3711		2308.59	46.3662		2308.59	45.9662		2308.59	25.305
2314.45	39.5674		2314.45	43.353		2314.45	39.9805		2314.45	44.9563		2314.45	43.7428		2314.45	24.2289
2320.31	39.2509		2320.31	43.6301		2320.31	40.7018		2320.31	44.8575		2320.31	43.8558		2320.31	26.1437
2326.17	38.8659		2326.17	44.6095		2326.17	49.1496		2326.17	45.1899		2326.17	43.8998		2326.17	25.9526
2332.03	41.0441		2332.03	43.4808		2332.03	41.735		2332.03	44.1268		2332.03	43.8687		2332.03	26.0663
2337.89	39.8984		2337.89	44.7597		2337.89	40.5357		2337.89	44.5478		2337.89	42.9875		2337.89	27.3646
2343.75	42.6512		2343.75	45.1825		2343.75	40.086		2343.75	43.9741		2343.75	43.2804		2343.75	26.5423
2349.61	42.8065		2349.61	44.1732		2349.61	41.709		2349.61	43.2408		2349.61	42.7843		2349.61	28.6194
2355.47	38.2521		2355.47	43.6164		2355.47	39.9851		2355.47	45.664		2355.47	46.3387		2355.47	33.638
2361.33	37.8534		2361.33	44.9164		2361.33	39.5632		2361.33	45.8582		2361.33	46.754		2361.33	42.3814
2367.19	39.328		2367.19	44.651		2367.19	45.3606		2367.19	44.6289		2367.19	44.1378		2367.19	44.2242
2373.05	39.1791		2373.05	45.4616		2373.05	40.5494		2373.05	45.2014		2373.05	44.6822		2373.05	33.6762
2378.91	39.2824		2378.91	45.586		2378.91	40.3088		2378.91	45.1433		2378.91	44.5211		2378.91	32.7884
2384.77	40.4665		2384.77	46.5792		2384.77	43.6158		2384.77	47.4719		2384.77	46.1858		2384.77	31.2945
2390.62	41.7757		2390.62	48.5953		2390.62	47.5842		2390.62	51.3476		2390.62	50.7007		2390.62	31.8623
2396.48	41.2089		2396.48	47.6311		2396.48	46.0693		2396.48	50.7376		2396.48	49.3117		2396.48	31.1939
2402.34	41.1606		2402.34	50.6448		2402.34	43.8501		2402.34	48.5808		2402.34	47.4886		2402.34	29.6515
2408.2	39.7991		2408.2	49.1287		2408.2	44.8278		2408.2	49.1857		2408.2	50.053		2408.2	29.6004
2414.06	39.9191		2414.06	50.525		2414.06	44.0498		2414.06	50.0663		2414.06	50.2897		2414.06	29.942
2419.92	39.2465		2419.92	52.4512		2419.92	46.0089		2419.92	50.4939		2419.92	48.9668		2419.92	28.4675
2425.78	38.8611		2425.78	53.1911		2425.78	46.2965		2425.78	51.4118		2425.78	50.7652		2425.78	28.5187
2431.64	38.9598		2431.64	54.8634		2431.64	49.0723		2431.64	53.479		2431.64	52.6934		2431.64	30.5469
2437.5	38.3076		2437.5	56.4452		2437.5	48.3604		2437.5	53.8786		2437.5	52.6851		2437.5	30.0375
2443.36	39.7478		2443.36	55.7326		2443.36	45.9304		2443.36	50.5295		2443.36	47.6439		2443.36	28.9488
2449.22	38.7458		2449.22	50.9569		2449.22	43.8783		2449.22	48.136		2449.22	45.6999		2449.22	26.8145
2455.08	38.973		2455.08	50.8102		2455.08	42.0987		2455.08	46.5804		2455.08	45.725		2455.08	25.8242
2460.94	39.2955		2460.94	52.3684		2460.94	41.9839		2460.94	47.308		2460.94	48.1255		2460.94	25.1148
2466.8	39.1389		2466.8	50.943		2466.8	45.5392		2466.8	49.739		2466.8	50.2607		2466.8	24.9167
2472.66	40.0367		2472.66	49.1253		2472.66	43.2297		2472.66	46.4626		2472.66	45.7688		2472.66	23.5324
2478.52	40.0556		2478.52	47.2485		2478.52	39.125		2478.52	43.6191		2478.52	42.0922		2478.52	22.9095
2484.38	38.8629		2484.38	46.9495		2484.38	37.9441		2484.38	42.5389		2484.38	41.6869		2484.38	22.2494
2490.23	40.0869		2490.23	45.3376		2490.23	41.0264		2490.23	42.0096		2490.23	41.5036		2490.23	22.7653
2496.09	41.5805		2496.09	45.9484		2496.09	38.1514		2496.09	42.7835		2496.09	42.1606		2496.09	22.7746
2501.95	39.7252		2501.95	44.533		2501.95	39.1841		2501.95	42.9715		2501.95	42.0777		2501.95	22.1994
2507.81	39.2771		2507.81	44.561		2507.81	46.1119		2507.81	43.6494		2507.81	43.2354		2507.81	22.5967
2513.67	39.238		2513.67	46.1084		2513.67	40.7354		2513.67	44.2209		2513.67	43.64		2513.67	23.9
2519.53	38.4778		2519.53	47.7569		2519.53	39.9836		2519.53	44.8819		2519.53	44.3647		2519.53	24.5222
2525.39	39.4336		2525.39	45.5355		2525.39	39.1793		2525.39	42.9858		2525.39	41.3067		2525.39	23.4324
2531.25	38.9989		2531.25	43.293		2531.25	43.0927		2531.25	42.5832		2531.25	41.989		2531.25	23.5873
2537.11	38.765		2537.11	45.3417		2537.11	38.0754		2537.11	42.4431		2537.11	41.5724		2537.11	22.5586
2542.97	39.8436		2542.97	44.1062		2542.97	39.0561		2542.97	43.3386		2542.97	42.6089		2542.97	23.5101
2548.83	39.9842		2548.83	43.6102		2548.83	46.5312		2548.83	43.2494		2548.83	42.8684		2548.83	23.1437
2554.69	39.1813		2554.69	44.1608		2554.69	41.2761		2554.69	46.822		2554.69	45.946		2554.69	25.357
2560.55	39.3912		2560.55	46.6868		2560.55	42.6465		2560.55	46.7633		2560.55	45.1894		2560.55	26.219
2566.41	37.8883		2566.41	42.6594		2566.41	41.2015		2566.41	45.3473		2566.41	44.4898		2566.41	23.762
2572.27	37.6964		2572.27	42.0612		2572.27	43.1721		2572.27	44.9829		2572.27	43.5511		2572.27	23.3967
2578.12	36.7811		2578.12	42.9991		2578.12	38.2641		2578.12	42.7449		2578.12	42.4513		2578.12	22.9624
2583.98	36.0202		2583.98	42.0755		2583.98	38.1577		2583.98	42.9903		2583.98	42.811		2583.98	22.1739
2589.84	36.3242		2589.84	41.7625		2589.84	44.8339		2589.84	41.2585		2589.84	40.8022		2589.84	21.5964
2595.7	38.3895		2595.7	41.8308		2595.7	36.4273		2595.7	41.2211		2595.7	40.1469		2595.7	20.8769
2601.56	37.8571		2601.56	41.2315		2601.56	36.7587		2601.56	41.3624		2601.56	41.2061		2601.56	21.2572
2607.42	37.9008		2607.42	41.8429		2607.42	38.4763		2607.42	41.4467		2607.42	41.2417		2607.42	22.1695
2613.28	38.1221		2613.28	45.1063		2613.28	39.3473		2613.28	42.131		2613.28	40.1435		2613.28	22.3276
2619.14	35.4951		2619.14	43.4374		2619.14	37.0126		2619.14	41.384		2619.14	40.088		2619.14	21.2662
2625	36.3163		2625	41.6833		2625	36.2177		2625	41.2637		2625	39.1771		2625	21.5823
2630.86	36.8843		2630.86	41.489		2630.86	39.2387		2630.86	41.0482		2630.86	40.3586		2630.86	21.8736
2636.72	35.7418		2636.72	42.6742		2636.72	36.8913		2636.72	41.5816		2636.72	40.1446		2636.72	21.8963
2642.58	34.7274		2642.58	41.5786		2642.58	36.3029		2642.58	40.8464		2642.58	39.662		2642.58	21.4928
2648.44	35.9038		2648.44	40.5024		2648.44	38.9347		2648.44	41.5667		2648.44	40.5121		2648.44	21.686
2654.3	36.0656		2654.3	42.1275		2654.3	38.5427		2654.3	41.7018		2654.3	40.4132		2654.3	21.6422
2660.16	38.4145		2660.16	41.8827		2660.16	37.4233		2660.16	42.3478		2660.16	41.4648		2660.16	21.3871
2666.02	37.6907		2666.02	41.8011		2666.02	36.8167		2666.02	41.327		2666.02	40.2439		2666.02	22.0791
2671.88	36.9904		2671.88	41.8795		2671.88	38.7879		2671.88	41.8966		2671.88	40.5962		2671.88	22.4464
2677.73	36.442		2677.73	42.3334		2677.73	37.8575		2677.73	42.0949		2677.73	41.3684		2677.73	23.3084
2683.59	37.1026		2683.59	42.8792		2683.59	38.7172		2683.59	43.3608		2683.59	42.5351		2683.59	23.4815
2689.45	36.7606		2689.45	42.7515		2689.45	42.3642		2689.45	44.3709		2689.45	43.1325		2689.45	25.2088
2695.31	34.7923		2695.31	42.4759		2695.31	41.2354		2695.31	44.9787		2695.31	43.0543		2695.31	26.8215
2701.17	35.5955		2701.17	42.6888		2701.17	39.4149		2701.17	44.0213		2701.17	42.8298		2701.17	34.8835
2707.03	35.6437		2707.03	43.6867		2707.03	39.1144		2707.03	44.0231		2707.03	42.93		2707.03	31.8751
2712.89	36.0224		2712.89	42.9296		2712.89	42.1324		2712.89	43.793		2712.89	42.7945		2712.89	26.129
2718.75	34.993		2718.75	43.894		2718.75	38.3169		2718.75	42.4725		2718.75	41.077		2718.75	24.272
2724.61	36.2204		2724.61	42.3584		2724.61	37.1715		2724.61	41.7506		2724.61	41.7208		2724.61	23.7314
2730.47	36.2103		2730.47	44.288		2730.47	43.9453		2730.47	42.8985		2730.47	41.6049		2730.47	23.8047
2736.33	35.4189		2736.33	43.9938		2736.33	38.2396		2736.33	40.3187		2736.33	39.5633		2736.33	21.4856
2742.19	34.138		2742.19	45.5568		2742.19	37.8405		2742.19	42.112		2742.19	41.2287		2742.19	21.8774
2748.05	36.0013		2748.05	45.7226		2748.05	39.52		2748.05	44.2109		2748.05	42.7587		2748.05	23.2145
2753.91	34.5543		2753.91	45.6956		2753.91	39.9519		2753.91	41.642		2753.91	40.4032		2753.91	22.4824
2759.77	34.9651		2759.77	46.4162		2759.77	36.7469		2759.77	41.4101		2759.77	40.4713		2759.77	20.9335
2765.62	34.2816		2765.62	45.71		2765.62	36.9545		2765.62	41.8015		2765.62	40.8294		2765.62	21.0358
2771.48	35.9062		2771.48	43.7537		2771.48	41.7389		2771.48	42.1363		2771.48	40.9947		2771.48	21.3602
2777.34	34.8074		2777.34	44.697		2777.34	38.2762		2777.34	44.3157		2777.34	43.7652		2777.34	22.3046
2783.2	33.4171		2783.2	43.4746		2783.2	37.8302		2783.2	43.5414		2783.2	42.4087		2783.2	22.7747
2789.06	33.6361		2789.06	45.9523		2789.06	39.104		2789.06	43.9229		2789.06	42.7429		2789.06	23.1613
2794.92	33.5542		2794.92	46.884		2794.92	40.6523		2794.92	43.3672		2794.92	42.5591		2794.92	22.9122
2800.78	33.3501		2800.78	47.1778		2800.78	38.8908		2800.78	42.5836		2800.78	41.5317		2800.78	24.0775
2806.64	35.4631		2806.64	47.8718		2806.64	38.5064		2806.64	42.3304		2806.64	41.5397		2806.64	23.2089
2812.5	35.4151		2812.5	44.5251		2812.5	38.4113		2812.5	41.2258		2812.5	39.8131		2812.5	21.704
2818.36	34.2363		2818.36	42.646		2818.36	36.235		2818.36	40.9997		2818.36	39.7111		2818.36	20.577
2824.22	35.1246		2824.22	43.3622		2824.22	35.9482		2824.22	40.6522		2824.22	39.3187		2824.22	21.561
2830.08	34.203		2830.08	42.3542		2830.08	36.1253		2830.08	40.8403		2830.08	40.6045		2830.08	21.1381
2835.94	34.8992		2835.94	42.9143		2835.94	36.0123		2835.94	40.4216		2835.94	39.2744		2835.94	21.5194
2841.8	34.7766		2841.8	42.2021		2841.8	34.8373		2841.8	38.9135		2841.8	37.937		2841.8	20.9205
2847.66	32.7808		2847.66	42.4712		2847.66	35.0701		2847.66	39.5117		2847.66	38.5473		2847.66	21.0016
2853.52	34.1372		2853.52	42.1235		2853.52	34.8431		2853.52	38.6495		2853.52	38.412		2853.52	20.9853
2859.38	35.3083		2859.38	40.8022		2859.38	34.5227		2859.38	38.9641		2859.38	37.9837		2859.38	20.2816
2865.23	34.2481		2865.23	41.8101		2865.23	33.3802		2865.23	38.196		2865.23	36.7116		2865.23	19.8878
2871.09	34.8564		2871.09	40.7457		2871.09	33.623		2871.09	37.2492		2871.09	35.782		2871.09	19.777
2876.95	33.8774		2876.95	42.1461		2876.95	33.2153		2876.95	37.0277		2876.95	36.2395		2876.95	20.2097
2882.81	35.3943		2882.81	40.5241		2882.81	33.1988		2882.81	39.1884		2882.81	39.9797		2882.81	20.6316
2888.67	34.4717		2888.67	42.5158		2888.67	33.0775		2888.67	37.9965		2888.67	37.6254		2888.67	20.2813
2894.53	33.1617		2894.53	42.5055		2894.53	33.8302		2894.53	37.0848		2894.53	34.9045		2894.53	19.6171
2900.39	34.3254		2900.39	43.175		2900.39	31.8359		2900.39	36.3614		2900.39	35.0653		2900.39	19.3885
2906.25	34.2309		2906.25	40.3792		2906.25	32.1835		2906.25	36.5542		2906.25	35.624		2906.25	20.9622
2912.11	33.6149		2912.11	39.7947		2912.11	34.9935		2912.11	37.0552		2912.11	36.9096		2912.11	20.2398
2917.97	32.5157		2917.97	43.8101		2917.97	34.8757		2917.97	39.3278		2917.97	38.2115		2917.97	20.6557
2923.83	33.575		2923.83	38.2594		2923.83	32.8326		2923.83	37.8215		2923.83	37.5902		2923.83	19.457
2929.69	32.9929		2929.69	37.6558		2929.69	32.7054		2929.69	37.9212		2929.69	37.4988		2929.69	19.2069
2935.55	33.469		2935.55	38.4368		2935.55	35.334		2935.55	41.5045		2935.55	43.6191		2935.55	18.5282
2941.41	32.2714		2941.41	39.287		2941.41	32.0228		2941.41	36.8704		2941.41	36.3076		2941.41	19.3106
2947.27	33.2556		2947.27	38.5892		2947.27	31.9715		2947.27	36.6191		2947.27	36.1911		2947.27	19.7899
2953.12	32.6563		2953.12	38.8043		2953.12	34.0824		2953.12	37.0087		2953.12	35.9027		2953.12	19.095
2958.98	33.6131		2958.98	39.3675		2958.98	32.4616		2958.98	36.8639		2958.98	35.9254		2958.98	19.3704
2964.84	34.939		2964.84	39.1824		2964.84	32.7278		2964.84	37.9843		2964.84	36.6923		2964.84	19.5337
2970.7	34.1736		2970.7	40.0361		2970.7	33.1968		2970.7	37.8024		2970.7	36.3317		2970.7	19.4147
2976.56	34.1048		2976.56	41.5187		2976.56	35.2139		2976.56	38.1045		2976.56	37.9642		2976.56	20.8109
2982.42	35.4078		2982.42	41.8785		2982.42	33.3868		2982.42	38.6593		2982.42	37.6709		2982.42	20.6563
2988.28	33.6143		2988.28	41.1516		2988.28	33.3111		2988.28	42.3276		2988.28	44.8741		2988.28	20.3568
2994.14	34.3074		2994.14	41.5136		2994.14	34.6848		2994.14	38.5855		2994.14	38.9266		2994.14	20.9838
3000	36.6405		3000	40.104		3000	33.0282		3000	37.9926		3000	37.2044		3000	21.7356
3005.86	34.0892		3005.86	40.7773		3005.86	32.7799		3005.86	37.2941		3005.86	36.2167		3005.86	21.1176
3011.72	32.2907		3011.72	40.0124		3011.72	32.5921		3011.72	37.3368		3011.72	36.6984		3011.72	23.0573
3017.58	32.9668		3017.58	40.2497		3017.58	33.7094		3017.58	37.9753		3017.58	37.2444		3017.58	22.3113
3023.44	33.912		3023.44	40.3212		3023.44	33.7442		3023.44	38.7076		3023.44	37.6005		3023.44	23.242
3029.3	35.6407		3029.3	41.3698		3029.3	33.7844		3029.3	38.8258		3029.3	37.4055		3029.3	28.9474
3035.16	33.9991		3035.16	40.3249		3035.16	33.7353		3035.16	38.5714		3035.16	37.4196		3035.16	36.6919
3041.02	34.4176		3041.02	40.5555		3041.02	34.1395		3041.02	41.3099		3041.02	42.7081		3041.02	40.5073
3046.88	35.1158		3046.88	40.2994		3046.88	34.8118		3046.88	39.3882		3046.88	38.9209		3046.88	33.9947
3052.73	35.9046		3052.73	40.4937		3052.73	34.9558		3052.73	39.6447		3052.73	38.1462		3052.73	28.0007
3058.59	36.2828		3058.59	39.9829		3058.59	35.8388		3058.59	40.4836		3058.59	40.3181		3058.59	24.5129
3064.45	36.0188		3064.45	39.8191		3064.45	36.1647		3064.45	41.3611		3064.45	40.261		3064.45	24.0607
3070.31	35.7272		3070.31	40.9369		3070.31	37.3487		3070.31	42.1277		3070.31	40.4635		3070.31	23.5659
3076.17	36.0383		3076.17	40.1354		3076.17	37.6196		3076.17	42.8977		3076.17	42.1994		3076.17	23.347
3082.03	33.6898		3082.03	38.7631		3082.03	37.5781		3082.03	42.9934		3082.03	41.7757		3082.03	25.619
3087.89	32.7782		3087.89	38.9724		3087.89	37.9871		3087.89	42.3866		3087.89	40.6488		3087.89	22.7448
3093.75	32.4367		3093.75	37.0909		3093.75	37.6405		3093.75	43.1885		3093.75	42.3716		3093.75	23.4244
3099.61	33.1565		3099.61	38.0853		3099.61	38.0066		3099.61	42.968		3099.61	41.7475		3099.61	23.6854
3105.47	33.5714		3105.47	37.5745		3105.47	38.7562		3105.47	42.7582		3105.47	41.9166		3105.47	22.6911
3111.33	33.5484		3111.33	37.6942		3111.33	38.1178		3111.33	43.7134		3111.33	42.2896		3111.33	23.1507
3117.19	36.0267		3117.19	37.4809		3117.19	36.896		3117.19	41.915		3117.19	41.1624		3117.19	22.8786
3123.05	34.126		3123.05	38.2802		3123.05	37.8937		3123.05	43.0146		3123.05	42.2948		3123.05	22.0909
3128.91	33.5779		3128.91	38.6484		3128.91	38.3125		3128.91	43.2264		3128.91	42.1303		3128.91	23.8762
3134.77	34.3481		3134.77	38.4449		3134.77	38.0036		3134.77	42.7808		3134.77	42.1038		3134.77	22.7085
3140.62	35.2378		3140.62	39.0012		3140.62	38.3059		3140.62	42.8379		3140.62	42.4592		3140.62	22.63
3146.48	34.0253		3146.48	37.9741		3146.48	37.6656		3146.48	42.2912		3146.48	41.5974		3146.48	22.2694
3152.34	31.4811		3152.34	39.3443		3152.34	36.1249		3152.34	41.4325		3152.34	40.3194		3152.34	21.0661
3158.2	33.5537		3158.2	37.6473		3158.2	34.9672		3158.2	39.9939		3158.2	39.0604		3158.2	20.918
3164.06	33.6785		3164.06	38.4605		3164.06	34.9102		3164.06	39.4892		3164.06	38.9904		3164.06	21.8852
3169.92	34.1479		3169.92	37.2862		3169.92	34.803		3169.92	40.0501		3169.92	38.8132		3169.92	20.989
3175.78	33.9547		3175.78	36.5565		3175.78	35.0191		3175.78	39.5082		3175.78	38.5981		3175.78	20.4341
3181.64	31.839		3181.64	39.081		3181.64	35.524		3181.64	39.893		3181.64	39.3652		3181.64	20.9478
3187.5	33.4664		3187.5	38.8019		3187.5	36.188		3187.5	40.7022		3187.5	39.9498		3187.5	21.2108
3193.36	31.5902		3193.36	36.9115		3193.36	36.6708		3193.36	41.5226		3193.36	40.4914		3193.36	21.6579
3199.22	33.4064		3199.22	38.4321		3199.22	37.8762		3199.22	42.9825		3199.22	41.9244		3199.22	22.1111
3205.08	33.712		3205.08	41.834		3205.08	40.1818		3205.08	44.4396		3205.08	44.481		3205.08	23.0303
3210.94	35.3265		3210.94	42.1238		3210.94	38.8611		3210.94	44.1788		3210.94	42.4447		3210.94	23.2736
3216.8	34.827		3216.8	41.3137		3216.8	38.4495		3216.8	43.2634		3216.8	42.4625		3216.8	22.5347
3222.66	34.1953		3222.66	38.0899		3222.66	38.2671		3222.66	43.3293		3222.66	41.4116		3222.66	22.0829
3228.52	33.3411		3228.52	38.2145		3228.52	38.4259		3228.52	43.5296		3228.52	41.8393		3228.52	22.2752
3234.38	35.0524		3234.38	39.621		3234.38	38.8517		3234.38	42.9993		3234.38	42.3779		3234.38	22.6221
3240.23	34.1887		3240.23	41.1902		3240.23	37.8894		3240.23	42.9621		3240.23	42.0977		3240.23	22.176
3246.09	34.8419		3246.09	39.993		3246.09	38.697		3246.09	43.7808		3246.09	42.9619		3246.09	22.8093
3251.95	32.7291		3251.95	39.703		3251.95	38.591		3251.95	43.0428		3251.95	42.2656		3251.95	22.6221
3257.81	33.1452		3257.81	40.8515		3257.81	37.6904		3257.81	41.9553		3257.81	42.1139		3257.81	22.3231
3263.67	34.269		3263.67	40.7601		3263.67	37.1541		3263.67	41.7751		3263.67	41.2341		3263.67	22.0383
3269.53	34.4642		3269.53	39.9384		3269.53	36.1933		3269.53	41.3194		3269.53	40.3004		3269.53	21.5632
3275.39	34.5386		3275.39	41.124		3275.39	37.1708		3275.39	41.6879		3275.39	41.0673		3275.39	22.1959
3281.25	34.6908		3281.25	39.1284		3281.25	37.2936		3281.25	42.3553		3281.25	41.2559		3281.25	22.3606
3287.11	32.658		3287.11	38.6288		3287.11	36.3506		3287.11	41.5229		3287.11	40.4446		3287.11	20.9512
3292.97	32.3861		3292.97	39.5551		3292.97	36.6511		3292.97	41.4102		3292.97	39.787		3292.97	20.648
3298.83	33.4163		3298.83	38.6213		3298.83	36.1145		3298.83	40.1784		3298.83	39.1549		3298.83	20.127
3304.69	33.3572		3304.69	39.5909		3304.69	34.5778		3304.69	39.0326		3304.69	38.1118		3304.69	19.5959
3310.55	32.9252		3310.55	37.9835		3310.55	34.3636		3310.55	39.8703		3310.55	38.927		3310.55	20.7066
3316.41	33.8386		3316.41	38.3927		3316.41	36.0158		3316.41	40.4344		3316.41	39.2308		3316.41	20.6822
3322.27	32.4319		3322.27	38.0071		3322.27	36.4975		3322.27	41.6168		3322.27	41.7141		3322.27	21.7774
3328.12	32.6977		3328.12	37.1389		3328.12	36.3422		3328.12	41.2326		3328.12	40.5021		3328.12	21.4301
3333.98	34.7119		3333.98	37.6566		3333.98	36.9631		3333.98	42.1804		3333.98	40.7807		3333.98	21.8726
3339.84	35.3237		3339.84	38.9246		3339.84	36.918		3339.84	41.6658		3339.84	40.707		3339.84	21.382
3345.7	34.8623		3345.7	38.5272		3345.7	35.9045		3345.7	40.7863		3345.7	40.0887		3345.7	21.9269
3351.56	33.4123		3351.56	37.6969		3351.56	36.4382		3351.56	41.6425		3351.56	40.43		3351.56	22.443
3357.42	33.4434		3357.42	37.0601		3357.42	37.2085		3357.42	42.1739		3357.42	40.9004		3357.42	21.9403
3363.28	34.1418		3363.28	38.6392		3363.28	36.5034		3363.28	41.2753		3363.28	39.83		3363.28	22.6077
3369.14	33.8589		3369.14	36.0534		3369.14	36.1569		3369.14	41.17		3369.14	39.7868		3369.14	24.9349
3375	33.6519		3375	34.9779		3375	35.7036		3375	40.2739		3375	39.6758		3375	35.2222
3380.86	31.7916		3380.86	36.0225		3380.86	36.372		3380.86	40.2728		3380.86	39.3117		3380.86	36.6413
3386.72	33.1776		3386.72	37.2161		3386.72	35.0196		3386.72	39.5446		3386.72	38.5596		3386.72	26.8477
3392.58	32.5474		3392.58	37.9282		3392.58	34.8917		3392.58	40.4965		3392.58	38.1742		3392.58	24.7906
3398.44	33.8338		3398.44	38.1776		3398.44	36.5799		3398.44	41.5244		3398.44	40.8396		3398.44	22.6666
3404.3	33.0918		3404.3	37.7451		3404.3	37.11		3404.3	42.231		3404.3	40.558		3404.3	22.712
3410.16	33.8829		3410.16	39.41		3410.16	36.5086		3410.16	41.7268		3410.16	40.8002		3410.16	21.3384
3416.02	34.9396		3416.02	39.6818		3416.02	35.7748		3416.02	40.8306		3416.02	39.8305		3416.02	20.7045
3421.88	33.5386		3421.88	39.5149		3421.88	36.9279		3421.88	41.5073		3421.88	40.474		3421.88	23.1017
3427.73	31.7558		3427.73	39.8899		3427.73	36.7575		3427.73	41.329		3427.73	40.7826		3427.73	20.4825
3433.59	31.3451		3433.59	40.0957		3433.59	37.028		3433.59	41.7358		3433.59	40.6328		3433.59	21.0821
3439.45	32.1902		3439.45	38.8105		3439.45	37.098		3439.45	42.0766		3439.45	41.0505		3439.45	21.0083
3445.31	32.9873		3445.31	39.6248		3445.31	37.1661		3445.31	42.5829		3445.31	41.6387		3445.31	21.2027
3451.17	31.5362		3451.17	39.3197		3451.17	37.0076		3451.17	42.0764		3451.17	40.2181		3451.17	21.4587
3457.03	31.7179		3457.03	39.3901		3457.03	37.5202		3457.03	42.3284		3457.03	41.2452		3457.03	21.6184
3462.89	31.0588		3462.89	38.1055		3462.89	36.9136		3462.89	41.7488		3462.89	40.6304		3462.89	21.155
3468.75	33.2644		3468.75	37.0518		3468.75	36.8748		3468.75	40.9436		3468.75	40.013		3468.75	22.2098
3474.61	30.8221		3474.61	38.3412		3474.61	36.6863		3474.61	40.2883		3474.61	39.7958		3474.61	20.7994
3480.47	32.1077		3480.47	38.2036		3480.47	36.6353		3480.47	40.5783		3480.47	38.9413		3480.47	21.3078
3486.33	31.6672		3486.33	37.641		3486.33	36.2272		3486.33	40.8576		3486.33	39.9755		3486.33	20.4815
3492.19	32.2605		3492.19	38.9511		3492.19	35.9585		3492.19	41.3479		3492.19	39.8987		3492.19	21.0935
3498.05	33.674		3498.05	38.8247		3498.05	37.0909		3498.05	41.9825		3498.05	40.7143		3498.05	21.2157
3503.91	32.6772		3503.91	39.5231		3503.91	36.9984		3503.91	41.6376		3503.91	40.6591		3503.91	21.0455
3509.77	32.2427		3509.77	38.1283		3509.77	36.0812		3509.77	41.3438		3509.77	39.9022		3509.77	20.701
3515.62	32.0194		3515.62	36.6065		3515.62	36.1576		3515.62	41.1868		3515.62	39.8541		3515.62	20.3364
3521.48	31.7602		3521.48	38.6044		3521.48	35.0885		3521.48	40.3344		3521.48	38.772		3521.48	20.0469
3527.34	31.5162		3527.34	39.0367		3527.34	35.2883		3527.34	40.6334		3527.34	40.416		3527.34	19.9922
3533.2	31.7771		3533.2	40.2926		3533.2	36.9163		3533.2	41.9022		3533.2	40.8679		3533.2	20.7709
3539.06	33.1114		3539.06	38.1772		3539.06	35.9494		3539.06	41.0389		3539.06	40.9143		3539.06	20.0098
3544.92	31.5571		3544.92	39.2984		3544.92	35.7174		3544.92	40.1238		3544.92	38.8593		3544.92	20.2628
3550.78	30.9002		3550.78	40.0913		3550.78	35.5244		3550.78	40.2684		3550.78	39.3104		3550.78	20.3549
3556.64	31.1756		3556.64	41.128		3556.64	34.9727		3556.64	39.8629		3556.64	38.8696		3556.64	19.8762
3562.5	32.7923		3562.5	40.631		3562.5	35.2626		3562.5	39.4309		3562.5	38.6579		3562.5	20.2392
3568.36	33.4889		3568.36	42.3021		3568.36	33.57		3568.36	39.5772		3568.36	38.9709		3568.36	19.196
3574.22	34.7494		3574.22	41.7588		3574.22	34.2436		3574.22	38.9432		3574.22	38.1458		3574.22	19.85
3580.08	34.2861		3580.08	43.7281		3580.08	34.2989		3580.08	39.071		3580.08	37.5786		3580.08	19.6695
3585.94	35.411		3585.94	41.2023		3585.94	34.4476		3585.94	39.101		3585.94	37.4649		3585.94	19.9679
3591.8	33.3283		3591.8	40.0035		3591.8	34.2177		3591.8	39.1892		3591.8	37.3678		3591.8	20.5867
3597.66	36.278		3597.66	37.5857		3597.66	33.7509		3597.66	38.6546		3597.66	37.2609		3597.66	19.0767
3603.52	33.3618		3603.52	38.8422		3603.52	35.2407		3603.52	39.3555		3603.52	38.4419		3603.52	20.3555
3609.38	33.5152		3609.38	38.1396		3609.38	34.9986		3609.38	39.9596		3609.38	39.0516		3609.38	20.1683
3615.23	35.0729		3615.23	37.6338		3615.23	35.1477		3615.23	40.8328		3615.23	39.7025		3615.23	19.7754
3621.09	33.287		3621.09	38.3279		3621.09	34.5356		3621.09	40.3806		3621.09	39.7267		3621.09	20.1904
3626.95	33.0387		3626.95	38.3463		3626.95	35.0511		3626.95	40.0267		3626.95	38.9063		3626.95	20.4738
3632.81	32.2491		3632.81	36.4265		3632.81	34.6742		3632.81	39.6225		3632.81	38.1069		3632.81	18.9954
3638.67	32.6249		3638.67	37.1405		3638.67	34.5572		3638.67	39.0006		3638.67	37.6352		3638.67	19.8126
3644.53	32.1676		3644.53	37.055		3644.53	34.3768		3644.53	39.2302		3644.53	37.5153		3644.53	19.5948
3650.39	32.8235		3650.39	36.8288		3650.39	33.9586		3650.39	39.2468		3650.39	37.7998		3650.39	19.6941
3656.25	33.0817		3656.25	37.6867		3656.25	34.4801		3656.25	39.6514		3656.25	39.0716		3656.25	19.6959
3662.11	34.2333		3662.11	37.1795		3662.11	34.7176		3662.11	39.5819		3662.11	39.7597		3662.11	19.732
3667.97	35.247		3667.97	37.3402		3667.97	34.0313		3667.97	39.3037		3667.97	38.5557		3667.97	19.6588
3673.83	35.0672		3673.83	38.5808		3673.83	33.3434		3673.83	38.2906		3673.83	37.8877		3673.83	19.0546
3679.69	34.1776		3679.69	37.9967		3679.69	33.7039		3679.69	38.7295		3679.69	37.2293		3679.69	19.9285
3685.55	33.3033		3685.55	37.0603		3685.55	34.2628		3685.55	39.0595		3685.55	38.1245		3685.55	20.8298
3691.41	31.9342		3691.41	35.8081		3691.41	34.0298		3691.41	39.3639		3691.41	38.199		3691.41	19.8126
3697.27	32.8016		3697.27	37.3474		3697.27	34.6363		3697.27	39.0962		3697.27	38.158		3697.27	20.6238
3703.12	33.5778		3703.12	39.3865		3703.12	33.8832		3703.12	38.4841		3703.12	37.8665		3703.12	22.4717
3708.98	33.9262		3708.98	37.4477		3708.98	32.8736		3708.98	38.0084		3708.98	37.2137		3708.98	27.1509
3714.84	32.8293		3714.84	37.6617		3714.84	33.3468		3714.84	38.0037		3714.84	37.055		3714.84	36.8
3720.7	32.5516		3720.7	38.9325		3720.7	32.926		3720.7	39.5853		3720.7	40.6281		3720.7	34.3091
3726.56	33.4991		3726.56	37.6857		3726.56	32.5819		3726.56	37.5423		3726.56	37.2836		3726.56	26.7427
3732.42	33.9202		3732.42	38.8762		3732.42	33.1312		3732.42	37.9306		3732.42	37.7142		3732.42	21.2926
3738.28	33.255		3738.28	38.182		3738.28	32.9037		3738.28	37.6367		3738.28	35.9945		3738.28	20.7398
3744.14	32.068		3744.14	37.1024		3744.14	32.7526		3744.14	36.5501		3744.14	36.3933		3744.14	21.6157
3750	33.293		3750	39.4627		3750	32.3895		3750	37.0943		3750	36.3556		3750	20.6001
3755.86	33.4051		3755.86	38.2094		3755.86	32.088		3755.86	37.5074		3755.86	36.8816		3755.86	21.1799
3761.72	32.0427		3761.72	38.8689		3761.72	32.6678		3761.72	37.7566		3761.72	36.6811		3761.72	19.9382
3767.58	32.0283		3767.58	38.8277		3767.58	31.8521		3767.58	37.5637		3767.58	37.1293		3767.58	19.1406
3773.44	34.0319		3773.44	39.0633		3773.44	32.2081		3773.44	40.6943		3773.44	42.2119		3773.44	19.5295
3779.3	33.8035		3779.3	38.9843		3779.3	31.964		3779.3	37.7197		3779.3	37.8389		3779.3	18.3319
3785.16	34.6622		3785.16	38.8106		3785.16	32.2673		3785.16	36.8233		3785.16	35.7169		3785.16	18.4023
3791.02	32.5026		3791.02	40.7719		3791.02	32.4227		3791.02	36.9554		3791.02	36.0636		3791.02	21.6629
3796.88	34.466		3796.88	39.6141		3796.88	33.1658		3796.88	38.2836		3796.88	36.492		3796.88	20.2327
3802.73	34.7576		3802.73	40.3838		3802.73	33.1876		3802.73	38.3759		3802.73	36.8309		3802.73	22.2911
3808.59	33.0068		3808.59	40.9751		3808.59	32.8793		3808.59	38.051		3808.59	36.3085		3808.59	19.7275
3814.45	34.0963		3814.45	42.5991		3814.45	33.1278		3814.45	38.5998		3814.45	36.8289		3814.45	19.7299
3820.31	33.3722		3820.31	42.7231		3820.31	34.0336		3820.31	39.1356		3820.31	38.1253		3820.31	20.5644
3826.17	33.6077		3826.17	44.273		3826.17	35.44		3826.17	41.9786		3826.17	43.4618		3826.17	21.561
3832.03	33.3014		3832.03	45.7842		3832.03	35.7024		3832.03	41.4565		3832.03	40.8669		3832.03	20.9975
3837.89	35.3351		3837.89	47.95		3837.89	36.6184		3837.89	41.6396		3837.89	39.8721		3837.89	22.6637
3843.75	37.3863		3843.75	48.1895		3843.75	37.0149		3843.75	41.8311		3843.75	41.7076		3843.75	22.0305
3849.61	37.5567		3849.61	48.3038		3849.61	37.9479		3849.61	42.7641		3849.61	42.2597		3849.61	22.5915
3855.47	36.8087		3855.47	46.4191		3855.47	38.0959		3855.47	43.4292		3855.47	41.9983		3855.47	22.17
3861.33	36.7392		3861.33	46.374		3861.33	37.8743		3861.33	42.8943		3861.33	40.5935		3861.33	22.0817
3867.19	36.0339		3867.19	44.2594		3867.19	37.9016		3867.19	43.0535		3867.19	41.1643		3867.19	22.6315
3873.05	34.7196		3873.05	43.6587		3873.05	37.6232		3873.05	43.4488		3873.05	42.2366		3873.05	21.2187
3878.91	35.8857		3878.91	43.071		3878.91	37.9672		3878.91	43.2908		3878.91	42.6091		3878.91	21.5597
3884.77	35.9925		3884.77	43.5843		3884.77	37.7451		3884.77	42.3551		3884.77	40.9204		3884.77	21.8153
3890.62	37.5395		3890.62	43.7786		3890.62	37.1189		3890.62	41.8036		3890.62	40.9067		3890.62	21.3172
3896.48	35.9883		3896.48	43.4595		3896.48	35.8085		3896.48	40.8571		3896.48	38.9171		3896.48	21.1037
3902.34	36.3728		3902.34	43.7753		3902.34	34.9853		3902.34	39.8508		3902.34	37.7269		3902.34	20.2281
3908.2	36.2625		3908.2	43.9864		3908.2	35.0271		3908.2	39.047		3908.2	38.4713		3908.2	20.4852
3914.06	35.2444		3914.06	44.4598		3914.06	34.8807		3914.06	39.501		3914.06	38.3451		3914.06	20.3928
3919.92	39.0631		3919.92	44.0529		3919.92	35.5275		3919.92	41.1317		3919.92	39.5681		3919.92	19.9367
3925.78	36.6059		3925.78	46.3123		3925.78	35.9746		3925.78	41.6046		3925.78	40.3602		3925.78	20.0219
3931.64	35.7127		3931.64	45.9767		3931.64	36.1934		3931.64	41.1989		3931.64	39.9452		3931.64	20.0721
3937.5	37.094		3937.5	45.3838		3937.5	35.2061		3937.5	39.5268		3937.5	38.8443		3937.5	20.0143
3943.36	36.0465		3943.36	44.1704		3943.36	33.638		3943.36	38.4007		3943.36	37.4587		3943.36	18.5638
3949.22	38.2576		3949.22	44.0557		3949.22	33.602		3949.22	38.5857		3949.22	37.4138		3949.22	19.3554
3955.08	37.0156		3955.08	44.5042		3955.08	33.3386		3955.08	38.1388		3955.08	36.4899		3955.08	18.3784
3960.94	38.5427		3960.94	43.5087		3960.94	32.8399		3960.94	37.77		3960.94	36.5708		3960.94	18.1087
3966.8	38.7195		3966.8	44.0101		3966.8	33.4976		3966.8	38.3871		3966.8	36.5534		3966.8	19.0488
3972.66	42.7474		3972.66	45.0224		3972.66	32.8985		3972.66	37.3462		3972.66	35.7424		3972.66	18.5633
3978.52	42.3393		3978.52	43.6943		3978.52	31.8926		3978.52	36.5722		3978.52	35.6787		3978.52	19.3014
3984.38	39.4336		3984.38	42.1608		3984.38	32.6176		3984.38	37.5994		3984.38	36.2249		3984.38	17.9031
3990.23	37.2071		3990.23	41.9556		3990.23	33.24		3990.23	37.9277		3990.23	37.962		3990.23	18.3293
3996.09	35.7749		3996.09	41.2475		3996.09	33.0469		3996.09	38.0341		3996.09	36.8641		3996.09	19.2751
4001.95	34.7958		4001.95	40.4201		4001.95	33.1492		4001.95	38.3331		4001.95	36.764		4001.95	19.9625
4007.81	35.2238		4007.81	40.9725		4007.81	34.2647		4007.81	37.633		4007.81	36.6983		4007.81	19.1545
4013.67	34.969		4013.67	40.9495		4013.67	32.5409		4013.67	37.6254		4013.67	36.3278		4013.67	18.5654
4019.53	36.108		4019.53	40.0218		4019.53	33.6264		4019.53	38.2117		4019.53	37.9457		4019.53	20.5413
4025.39	35.241		4025.39	38.7432		4025.39	34.084		4025.39	38.1454		4025.39	37.494		4025.39	20.0294
4031.25	36.5652		4031.25	39.9955		4031.25	33.0806		4031.25	38.684		4031.25	37.9751		4031.25	21.7114
4037.11	33.7632		4037.11	39.9619		4037.11	32.8855		4037.11	39.1212		4037.11	38.9826		4037.11	22.3385
4042.97	34.6545		4042.97	40.0783		4042.97	33.2765		4042.97	38.5097		4042.97	37.1063		4042.97	24.6871
4048.83	34.1375		4048.83	39.1274		4048.83	34.9355		4048.83	38.1817		4048.83	36.8992		4048.83	32.2908
4054.69	34.7776		4054.69	40.2323		4054.69	33.0742		4054.69	38.4137		4054.69	37.7633		4054.69	37.8983
4060.55	33.6769		4060.55	40.9237		4060.55	33.1311		4060.55	37.7275		4060.55	37.2258		4060.55	32.1199
4066.41	33.6844		4066.41	41.7049		4066.41	34.7477		4066.41	38.8135		4066.41	38.3544		4066.41	27.6736
4072.27	34.9457		4072.27	39.3151		4072.27	33.9873		4072.27	38.6372		4072.27	37.3958		4072.27	22.6537
4078.12	33.7494		4078.12	39.658		4078.12	33.2466		4078.12	38.7729		4078.12	38.2236		4078.12	20.9918
4083.98	32.0695		4083.98	40.4785		4083.98	34.2704		4083.98	39.2074		4083.98	38.6224		4083.98	22.6958
4089.84	33.4109		4089.84	41.1799		4089.84	35.9435		4089.84	41.5128		4089.84	42.1388		4089.84	20.01
4095.7	33.0212		4095.7	40.796		4095.7	33.2111		4095.7	38.9861		4095.7	37.8932		4095.7	22.9953
4101.56	32.9719		4101.56	40.6078		4101.56	33.7146		4101.56	38.9467		4101.56	38.0306		4101.56	19.5633
4107.42	34.8913		4107.42	40.8401		4107.42	35.7104		4107.42	39.2791		4107.42	38.936		4107.42	19.9235
4113.28	34.2844		4113.28	41.1455		4113.28	34.2653		4113.28	39.2412		4113.28	37.8232		4113.28	20.0852
4119.14	32.5136		4119.14	40.5746		4119.14	34.1015		4119.14	38.9271		4119.14	37.4107		4119.14	19.2559
4125	32.3039		4125	41.0014		4125	34.8537		4125	39.7268		4125	39.3982		4125	19.9217
4130.86	33.9925		4130.86	40.8262		4130.86	36.1634		4130.86	39.9144		4130.86	38.6121		4130.86	20.639
4136.72	31.7558		4136.72	40.9822		4136.72	34.9405		4136.72	40.3613		4136.72	39.268		4136.72	19.5942
4142.58	32.2384		4142.58	41.9306		4142.58	35.2555		4142.58	43.048		4142.58	44.5272		4142.58	21.0046
4148.44	33.8281		4148.44	41.6694		4148.44	36.71		4148.44	40.4355		4148.44	40.1308		4148.44	19.7766
4154.3	32.2622		4154.3	43.0804		4154.3	34.7617		4154.3	40.2081		4154.3	39.134		4154.3	20.266
4160.16	34.328		4160.16	42.9344		4160.16	34.8832		4160.16	40.3564		4160.16	39.9759		4160.16	20.1666
4166.02	35.2443		4166.02	42.6004		4166.02	35.3408		4166.02	40.1259		4166.02	39.7591		4166.02	18.8669
4171.88	32.6222		4171.88	41.3968		4171.88	35.3692		4171.88	40.3585		4171.88	39.0841		4171.88	20.3943
4177.73	31.3246		4177.73	42.7761		4177.73	35.7537		4177.73	41.1507		4177.73	40.3515		4177.73	20.5917
4183.59	30.9134		4183.59	42.8084		4183.59	36.8214		4183.59	42.7462		4183.59	41.3967		4183.59	20.5115
4189.45	33.1568		4189.45	41.6205		4189.45	38.1625		4189.45	43.2548		4189.45	42.6032		4189.45	20.9257
4195.31	32.7932		4195.31	41.1635		4195.31	37.4643		4195.31	43.5657		4195.31	43.3853		4195.31	20.0507
4201.17	32.0631		4201.17	43.2832		4201.17	38.0251		4201.17	43.2325		4201.17	42.3259		4201.17	21.448
4207.03	31.2463		4207.03	41.808		4207.03	38.1243		4207.03	42.7237		4207.03	42.4032		4207.03	21.1285
4212.89	31.1277		4212.89	42.3522		4212.89	37.5109		4212.89	42.7857		4212.89	41.8292		4212.89	20.468
4218.75	31.1011		4218.75	43.4225		4218.75	36.3547		4218.75	41.282		4218.75	40.2735		4218.75	20.2832
4224.61	32.4179		4224.61	43.4612		4224.61	35.9581		4224.61	40.4907		4224.61	40.2915		4224.61	20.3725
4230.47	30.6318		4230.47	43.4945		4230.47	36.8587		4230.47	40.5253		4230.47	39.4748		4230.47	20.7864
4236.33	30.81		4236.33	44.5054		4236.33	36.0058		4236.33	40.5418		4236.33	40.3129		4236.33	20.7445
4242.19	30.8182		4242.19	42.9074		4242.19	36.0065		4242.19	41.8883		4242.19	41.905		4242.19	21.078
4248.05	30.9632		4248.05	43.3209		4248.05	37.839		4248.05	42.9041		4248.05	43.6182		4248.05	20.8389
4253.91	31.6582		4253.91	44.1674		4253.91	36.3744		4253.91	40.7681		4253.91	40.048		4253.91	20.7647
4259.77	31.1709		4259.77	43.9992		4259.77	36.2108		4259.77	40.3323		4259.77	38.7912		4259.77	20.569
4265.62	32.3871		4265.62	43.4519		4265.62	35.5456		4265.62	41.0483		4265.62	38.9677		4265.62	21.1992
4271.48	32.7021		4271.48	43.511		4271.48	37.8791		4271.48	40.962		4271.48	40.2451		4271.48	21.4045
4277.34	32.3359		4277.34	44.0377		4277.34	36.4749		4277.34	41.0968		4277.34	40.2946		4277.34	21.2854
4283.2	31.9677		4283.2	43.5929		4283.2	36.3124		4283.2	41.3915		4283.2	39.7016		4283.2	21.117
4289.06	30.0394		4289.06	43.5245		4289.06	37.9001		4289.06	40.7347		4289.06	40.1804		4289.06	21.1123
4294.92	30.7174		4294.92	42.4043		4294.92	35.0074		4294.92	41.6815		4294.92	43.0014		4294.92	20.2207
4300.78	30.2652		4300.78	42.5972		4300.78	35.182		4300.78	43.8173		4300.78	45.4804		4300.78	19.4898
4306.64	31.4866		4306.64	42.7936		4306.64	35.5781		4306.64	41.2129		4306.64	39.3565		4306.64	20.0086
4312.5	32.5991		4312.5	42.3557		4312.5	36.7768		4312.5	40.1949		4312.5	39.3729		4312.5	20.406
4318.36	32.6903		4318.36	41.8968		4318.36	34.8951		4318.36	40.7402		4318.36	39.5025		4318.36	19.6517
4324.22	32.1955		4324.22	40.7035		4324.22	34.873		4324.22	40.2334		4324.22	39.8605		4324.22	18.9924
4330.08	31.1583		4330.08	41.2835		4330.08	37.3412		4330.08	40.0341		4330.08	39.5248		4330.08	20.4268
4335.94	32.1018		4335.94	39.3426		4335.94	34.1964		4335.94	39.6192		4335.94	38.12		4335.94	18.6737
4341.8	31.8788		4341.8	38.6121		4341.8	34.6343		4341.8	40.0259		4341.8	39.5549		4341.8	20.2158
4347.66	33.3306		4347.66	40.1664		4347.66	34.6023		4347.66	42.8277		4347.66	43.9941		4347.66	19.3686
4353.52	33.2737		4353.52	41.1323		4353.52	35.6498		4353.52	45.5362		4353.52	48.1775		4353.52	19.7994
4359.38	31.6123		4359.38	40.7363		4359.38	34.4081		4359.38	40.7873		4359.38	39.4221		4359.38	19.8794
4365.23	31.8022		4365.23	39.7888		4365.23	34.8579		4365.23	39.7394		4365.23	39.3387		4365.23	19.8652
4371.09	32.128		4371.09	40.9678		4371.09	36.1508		4371.09	39.6326		4371.09	39.3607		4371.09	18.8422
4376.95	31.3609		4376.95	40.7731		4376.95	33.6247		4376.95	39.0842		4376.95	38.2359		4376.95	19.914
4382.81	31.708		4382.81	38.9043		4382.81	33.3049		4382.81	38.868		4382.81	37.4243		4382.81	20.6648
4388.67	30.9352		4388.67	40.7374		4388.67	33.1846		4388.67	38.3505		4388.67	38.2397		4388.67	27.7912
4394.53	31.5253		4394.53	41.1815		4394.53	33.0733		4394.53	39.0425		4394.53	38.2915		4394.53	29.4532
4400.39	31.6237		4400.39	41.5092		4400.39	32.8264		4400.39	41		4400.39	42.3193		4400.39	23.2214
4406.25	31.2213		4406.25	41.5452		4406.25	33.0933		4406.25	44.3008		4406.25	47.8247		4406.25	20.9713
4412.11	31.5474		4412.11	41.4702		4412.11	34.4813		4412.11	38.8242		4412.11	38.788		4412.11	19.6026
4417.97	30.649		4417.97	40.61		4417.97	33.5684		4417.97	38.403		4417.97	38.7289		4417.97	19.676
4423.83	32.1901		4423.83	41.0047		4423.83	33.0379		4423.83	38.4435		4423.83	37.5927		4423.83	19.795
4429.69	31.4722		4429.69	41.4628		4429.69	34.5522		4429.69	39.3831		4429.69	38.2445		4429.69	19.0105
4435.55	30.1154		4435.55	42.0067		4435.55	34.8881		4435.55	39.7041		4435.55	38.8881		4435.55	19.7448
4441.41	32.7792		4441.41	41.656		4441.41	35.2419		4441.41	39.9929		4441.41	39.4838		4441.41	19.3447
4447.27	30.4662		4447.27	40.4911		4447.27	34.3523		4447.27	39.9407		4447.27	38.4429		4447.27	19.2193
4453.12	31.3703		4453.12	40.9619		4453.12	35.2099		4453.12	40.1169		4453.12	39.7856		4453.12	19.1304
4458.98	32.9771		4458.98	39.7747		4458.98	34.4265		4458.98	42.7482		4458.98	43.3597		4458.98	18.7251
4464.84	32.3263		4464.84	39.1276		4464.84	35.9723		4464.84	40.936		4464.84	40.1551		4464.84	19.0372
4470.7	31.2202		4470.7	38.9446		4470.7	36.6913		4470.7	41.3325		4470.7	40.0876		4470.7	18.8951
4476.56	31.5414		4476.56	38.6033		4476.56	35.7838		4476.56	41.1857		4476.56	40.0686		4476.56	19.162
4482.42	30.4781		4482.42	38.5053		4482.42	35.4325		4482.42	40.3736		4482.42	38.2958		4482.42	20.032
4488.28	31.7439		4488.28	37.9804		4488.28	35.0403		4488.28	40.7312		4488.28	39.8118		4488.28	19.378
4494.14	32.1236		4494.14	36.7932		4494.14	36.5445		4494.14	41.1358		4494.14	40.3994		4494.14	19.6147
4500	32.4553		4500	37.6282		4500	36.4486		4500	41.993		4500	41.2041		4500	19.7405
4505.86	31.1623		4505.86	38.1805		4505.86	36.2608		4505.86	42.7525		4505.86	43.0679		4505.86	18.9379
4511.72	31.4387		4511.72	39.2067		4511.72	36.6166		4511.72	41.6009		4511.72	40.614		4511.72	19.7579
4517.58	31.5907		4517.58	38.0941		4517.58	34.6687		4517.58	40.214		4517.58	39.9505		4517.58	19.7226
4523.44	32.534		4523.44	39.7307		4523.44	34.961		4523.44	40.4475		4523.44	39.2274		4523.44	19.8768
4529.3	30.1793		4529.3	39.435		4529.3	34.9296		4529.3	40.4011		4529.3	39.8215		4529.3	19.2621
4535.16	31.462		4535.16	39.1937		4535.16	35.332		4535.16	40.0957		4535.16	39.5444		4535.16	19.7766
4541.02	29.7087		4541.02	37.1867		4541.02	34.5974		4541.02	39.6434		4541.02	38.7041		4541.02	19.6794
4546.88	30.8352		4546.88	36.3735		4546.88	33.9925		4546.88	39.5889		4546.88	38.2938		4546.88	18.6297
4552.73	31.7324		4552.73	36.095		4552.73	35.2867		4552.73	39.6904		4552.73	38.8178		4552.73	19.0556
4558.59	31.2879		4558.59	35.4945		4558.59	33.3498		4558.59	40.8789		4558.59	42.5488		4558.59	19.6396
4564.45	31.1992		4564.45	35.0995		4564.45	33.278		4564.45	40.0328		4564.45	41.6482		4564.45	18.9904
4570.31	31.412		4570.31	35.4894		4570.31	32.9065		4570.31	38.3173		4570.31	37.7915		4570.31	19.5359
4576.17	29.5748		4576.17	34.3357		4576.17	32.744		4576.17	37.7984		4576.17	36.9379		4576.17	18.7954
4582.03	30.6402		4582.03	35.172		4582.03	32.3778		4582.03	37.7916		4582.03	36.5178		4582.03	18.3842
4587.89	31.1186		4587.89	34.8635		4587.89	33.0287		4587.89	38.3243		4587.89	37.2189		4587.89	18.2385
4593.75	29.7674		4593.75	35.7416		4593.75	32.7121		4593.75	37.3234		4593.75	36.587		4593.75	18.2945
4599.61	30.7337		4599.61	35.8593		4599.61	31.7921		4599.61	36.4662		4599.61	35.6817		4599.61	17.577
4605.47	29.2357		4605.47	35.0612		4605.47	31.4558		4605.47	36.769		4605.47	35.2438		4605.47	18.63
4611.33	29.1384		4611.33	35.4766		4611.33	30.9822		4611.33	38.2546		4611.33	38.8649		4611.33	18.7558
4617.19	29.2296		4617.19	34.3851		4617.19	30.8908		4617.19	37.8074		4617.19	37.0815		4617.19	17.1026
4623.05	29.9726		4623.05	36.673		4623.05	31.0093		4623.05	36.4426		4623.05	35.602		4623.05	19.7993
4628.91	30.1813		4628.91	36.0478		4628.91	30.8749		4628.91	36.5725		4628.91	34.7426		4628.91	17.6023
4634.77	31.5283		4634.77	35.059		4634.77	31.7706		4634.77	36.8989		4634.77	35.9097		4634.77	17.6228
4640.62	30.569		4640.62	35.7367		4640.62	31.5327		4640.62	36.2868		4640.62	34.8662		4640.62	18.9031
4646.48	29.4336		4646.48	35.0625		4646.48	31.6558		4646.48	36.4893		4646.48	35.6961		4646.48	18.6957
4652.34	28.2359		4652.34	34.573		4652.34	31.3295		4652.34	36.4181		4652.34	35.0602		4652.34	18.5275
4658.2	29.6422		4658.2	36.0842		4658.2	31.9847		4658.2	36.5347		4658.2	35.1308		4658.2	18.2725
4664.06	29.0137		4664.06	35.8948		4664.06	32.0228		4664.06	37.0369		4664.06	35.1935		4664.06	17.964
4669.92	28.5949		4669.92	36.0019		4669.92	31.0157		4669.92	36.6464		4669.92	34.8		4669.92	19.5016
4675.78	29.7026		4675.78	36.7995		4675.78	31.5911		4675.78	35.5477		4675.78	34.7482		4675.78	19.3162
4681.64	30.7395		4681.64	36.5639		4681.64	31.2032		4681.64	36.3753		4681.64	35.1848		4681.64	18.8138
4687.5	30.3688		4687.5	36.6506		4687.5	31.4506		4687.5	36.9264		4687.5	36.3699		4687.5	20.06
4693.36	30.0684		4693.36	35.4607		4693.36	32.3213		4693.36	37.3226		4693.36	36.6986		4693.36	18.7157
4699.22	30.7209		4699.22	35.5027		4699.22	31.7697		4699.22	37.1398		4699.22	35.29		4699.22	20.4321
4705.08	29.0112		4705.08	36.3391		4705.08	32.2965		4705.08	37.3392		4705.08	36.5179		4705.08	21.3621
4710.94	29.9729		4710.94	36.6607		4710.94	33.1606		4710.94	38.1171		4710.94	36.8355		4710.94	24.1946
4716.8	28.1951		4716.8	35.4566		4716.8	33.0494		4716.8	38.1058		4716.8	37.0575		4716.8	26.0136
4722.66	28.702		4722.66	36.6412		4722.66	32.7641		4722.66	38.3107		4722.66	37.831		4722.66	28.8544
4728.52	29.1869		4728.52	36.054		4728.52	32.6931		4728.52	38.0324		4728.52	36.4012		4728.52	37.2383
4734.38	26.8637		4734.38	36.8555		4734.38	32.7715		4734.38	37.6588		4734.38	36.3445		4734.38	34.8175
4740.23	28.7847		4740.23	35.7761		4740.23	32.5349		4740.23	37.2612		4740.23	36.2115		4740.23	27.6071
4746.09	28.8347		4746.09	36.8757		4746.09	33.0018		4746.09	37.6997		4746.09	37.2084		4746.09	23.6604
4751.95	28.6154		4751.95	38.7787		4751.95	32.0055		4751.95	37.7968		4751.95	36.6946		4751.95	20.8183
4757.81	28.4414		4757.81	37.2524		4757.81	32.6701		4757.81	37.9783		4757.81	36.5665		4757.81	20.8466
4763.67	28.2425		4763.67	38.6754		4763.67	33.2108		4763.67	38.1753		4763.67	37.632		4763.67	21.8349
4769.53	27.8127		4769.53	38.1708		4769.53	33.4515		4769.53	39.6111		4769.53	39.8971		4769.53	19.6041
4775.39	28.0567		4775.39	37.6497		4775.39	34.4605		4775.39	38.8976		4775.39	37.9981		4775.39	20.1921
4781.25	27.9577		4781.25	37.7287		4781.25	32.8491		4781.25	37.7888		4781.25	36.8103		4781.25	20.9694
4787.11	28.8021		4787.11	36.3891		4787.11	33.1001		4787.11	38.7599		4787.11	37.3004		4787.11	19.3682
4792.97	29.4772		4792.97	37.313		4792.97	34.3095		4792.97	39.5471		4792.97	38.7948		4792.97	19.481
4798.83	28.3474		4798.83	36.7511		4798.83	34.1554		4798.83	39.4955		4798.83	38.3762		4798.83	19.1884
4804.69	27.6527		4804.69	35.7685		4804.69	33.7808		4804.69	38.5383		4804.69	37.6865		4804.69	20.0531
4810.55	29.0359		4810.55	36.6278		4810.55	33.4883		4810.55	39.0062		4810.55	38.1236		4810.55	18.5582
4816.41	27.9393		4816.41	36.9804		4816.41	34.5659		4816.41	38.7855		4816.41	38.452		4816.41	20.8137
4822.27	30.1229		4822.27	35.9302		4822.27	32.2035		4822.27	43.561		4822.27	45.8311		4822.27	20.4758
4828.12	28.3886		4828.12	36.31		4828.12	32.4955		4828.12	38.5866		4828.12	38.4215		4828.12	18.9725
4833.98	29.24		4833.98	36.0759		4833.98	32.111		4833.98	37.3597		4833.98	36.6942		4833.98	19.3706
4839.84	27.8728		4839.84	35.7001		4839.84	32.2045		4839.84	37.4612		4839.84	36.2452		4839.84	19.1614
4845.7	28.4295		4845.7	36.0455		4845.7	32.6682		4845.7	37.5523		4845.7	36.3315		4845.7	18.8854
4851.56	29.3105		4851.56	35.7401		4851.56	32.1197		4851.56	37.2969		4851.56	36.6828		4851.56	20.0058
4857.42	28.0366		4857.42	35.9081		4857.42	33.3404		4857.42	37.3172		4857.42	36.2693		4857.42	17.8423
4863.28	27.6178		4863.28	36.3466		4863.28	31.6573		4863.28	37.6236		4863.28	37.2332		4863.28	18.3757
4869.14	27.8238		4869.14	35.7664		4869.14	32.5688		4869.14	39.1689		4869.14	39.2184		4869.14	19.1764
4875	28.044		4875	34.8979		4875	34.1733		4875	46.6692		4875	49.4402		4875	18.3516
4880.86	28.9526		4880.86	35.3237		4880.86	33.0703		4880.86	40.7407		4880.86	42.8144		4880.86	20.4283
4886.72	28.7701		4886.72	34.6032		4886.72	32.3538		4886.72	38.779		4886.72	38.5401		4886.72	17.1955
4892.58	29.0787		4892.58	35.3779		4892.58	32.7012		4892.58	38.3443		4892.58	38.5229		4892.58	18.1999
4898.44	27.6242		4898.44	34.7292		4898.44	33.8851		4898.44	39.1109		4898.44	37.7484		4898.44	18.9441
4904.3	26.836		4904.3	34.8676		4904.3	33.4808		4904.3	38.3556		4904.3	37.6382		4904.3	18.0572
4910.16	27.8592		4910.16	35.7918		4910.16	33.6222		4910.16	38.1003		4910.16	38.3429		4910.16	18.6286
4916.02	27.8532		4916.02	36.4484		4916.02	36.1188		4916.02	38.4765		4916.02	37.7385		4916.02	18.3877
4921.88	29.1785		4921.88	34.3145		4921.88	33.3109		4921.88	39.489		4921.88	38.8547		4921.88	17.9179
4927.73	28.5988		4927.73	35.5031		4927.73	33.2502		4927.73	45.8426		4927.73	49.372		4927.73	18.2891
4933.59	28.4499		4933.59	35.0712		4933.59	33.2078		4933.59	40.7382		4933.59	42.9604		4933.59	18.1107
4939.45	29.2547		4939.45	36.457		4939.45	33.4381		4939.45	38.2701		4939.45	38.0657		4939.45	17.7761
4945.31	28.8794		4945.31	34.8229		4945.31	32.5776		4945.31	37.6113		4945.31	37.2242		4945.31	18.5506
4951.17	28.2151		4951.17	35.7133		4951.17	32.7241		4951.17	37.902		4951.17	37.4682		4951.17	18.5315
4957.03	29.6903		4957.03	36.7392		4957.03	38.8873		4957.03	38.1226		4957.03	36.6477		4957.03	18.5168
4962.89	28.9776		4962.89	36.3958		4962.89	33.8255		4962.89	37.6372		4962.89	36.2677		4962.89	17.8276
4968.75	27.7688		4968.75	35.5279		4968.75	32.3533		4968.75	37.8418		4968.75	37.9188		4968.75	18.4527
4974.61	27.9163		4974.61	36.2634		4974.61	33.1241		4974.61	38.6032		4974.61	38.8252		4974.61	19.5446
4980.47	27.9867		4980.47	38.0268		4980.47	34.0265		4980.47	44.6111		4980.47	46.5196		4980.47	18.8965
4986.33	27.3535		4986.33	37.9902		4986.33	32.7511		4986.33	40.5888		4986.33	42.5381		4986.33	19.8249
4992.19	27.9469		4992.19	37.0226		4992.19	33.3143		4992.19	38.9495		4992.19	39.4627		4992.19	17.7822
4998.05	28.4713		4998.05	37.1985		4998.05	39.6664		4998.05	37.9619		4998.05	38.0954		4998.05	16.5218
5003.91	29.0632		5003.91	37.8421		5003.91	31.4733		5003.91	36.991		5003.91	37.278		5003.91	17.2585
5009.77	27.7874		5009.77	36.6496		5009.77	31.2775		5009.77	37.1777		5009.77	37.1714		5009.77	19.99
5015.62	28.1804		5015.62	36.059		5015.62	31.9001		5015.62	37.1201		5015.62	36.608		5015.62	18.2726
5021.48	28.8577		5021.48	36.9021		5021.48	32.4933		5021.48	36.8309		5021.48	36.8275		5021.48	18.9225
5027.34	28.3896		5027.34	36.72		5027.34	31.2792		5027.34	37.8599		5027.34	39.0205		5027.34	18.7103
5033.2	29.9313		5033.2	36.8108		5033.2	30.5401		5033.2	41.5294		5033.2	41.9412		5033.2	16.9918
5039.06	27.8755		5039.06	36.2334		5039.06	37.7535		5039.06	36.9488		5039.06	38.781		5039.06	17.4439
5044.92	28.162		5044.92	36.8522		5044.92	30.9186		5044.92	37.0412		5044.92	36.4949		5044.92	17.4119
5050.78	29.5428		5050.78	36.7821		5050.78	31.6202		5050.78	36.4001		5050.78	36.0977		5050.78	19.8257
5056.64	28.0837		5056.64	38.2609		5056.64	33.7309		5056.64	36.0943		5056.64	35.9334		5056.64	18.7089
5062.5	27.4972		5062.5	37.3662		5062.5	33.8597		5062.5	35.7999		5062.5	35.736		5062.5	20.7228
5068.36	28.1102		5068.36	37.1365		5068.36	31.0633		5068.36	35.8059		5068.36	35.9911		5068.36	19.5037
5074.22	28.6188		5074.22	36.5591		5074.22	30.5693		5074.22	35.9859		5074.22	36.653		5074.22	18.6236
5080.08	29.4239		5080.08	35.7454		5080.08	34.0201		5080.08	38.0413		5080.08	39.6263		5080.08	17.6603
5085.94	27.852		5085.94	36.8909		5085.94	30.394		5085.94	44.2713		5085.94	47.7982		5085.94	18.1143
5091.8	28.5473		5091.8	35.1525		5091.8	31.6384		5091.8	37.5706		5091.8	37.6432		5091.8	17.5911
5097.66	27.6162		5097.66	36.3919		5097.66	38.0216		5097.66	35.9028		5097.66	35.7476		5097.66	18.7143
5103.52	29.3239		5103.52	37.2678		5103.52	35.2981		5103.52	36.4158		5103.52	35.2669		5103.52	16.6851
5109.38	29.7706		5109.38	38.1599		5109.38	31.8931		5109.38	36.7271		5109.38	36.7832		5109.38	18.1239
5115.23	28.8111		5115.23	35.5085		5115.23	31.7817		5115.23	36.9044		5115.23	36.4112		5115.23	18.4602
5121.09	29.6372		5121.09	36.5429		5121.09	33.5529		5121.09	36.4945		5121.09	35.2238		5121.09	18.5436
5126.95	29.1574		5126.95	33.6879		5126.95	31.1398		5126.95	36.6526		5126.95	36.2948		5126.95	17.121
5132.81	28.4322		5132.81	36.0163		5132.81	33.336		5132.81	38.8619		5132.81	40.3548		5132.81	17.9481
5138.67	29.5666		5138.67	36.4672		5138.67	40.9866		5138.67	44.8093		5138.67	48.0316		5138.67	17.3064
5144.53	30.3768		5144.53	36.3752		5144.53	35.5685		5144.53	37.9318		5144.53	37.8434		5144.53	17.1563
5150.39	27.1026		5150.39	34.8769		5150.39	32.6516		5150.39	36.6642		5150.39	36.5571		5150.39	17.9087
5156.25	28.1103		5156.25	34.0299		5156.25	32.328		5156.25	36.8386		5156.25	35.6171		5156.25	17.3334
5162.11	27.9631		5162.11	33.898		5162.11	37.8678		5162.11	36.8516		5162.11	36.4267		5162.11	20.1039
5167.97	28.446		5167.97	34.7799		5167.97	33.5689		5167.97	37.5918		5167.97	37.3555		5167.97	17.6758
5173.83	28.3888		5173.83	36.6233		5173.83	33.5359		5173.83	36.8692		5173.83	36.8623		5173.83	18.863
5179.69	29.1249		5179.69	35.668		5179.69	43.5302		5179.69	36.3232		5179.69	35.6545		5179.69	18.1765
5185.55	28.4009		5185.55	34.7398		5185.55	34.4171		5185.55	37.3498		5185.55	37.4121		5185.55	17.3324
5191.41	29.1344		5191.41	35.534		5191.41	32.4069		5191.41	44.2187		5191.41	47.106		5191.41	16.1599
5197.27	30.3366		5197.27	36.0467		5197.27	33.504		5197.27	37.2678		5197.27	37.0941		5197.27	16.9885
5203.12	28.8178		5203.12	35.7138		5203.12	37.5519		5203.12	35.805		5203.12	35.77		5203.12	17.4942
5208.98	28.3214		5208.98	35.6884		5208.98	31.0665		5208.98	35.0564		5208.98	35.3918		5208.98	18.1326
5214.84	30.5047		5214.84	35.4336		5214.84	30.9044		5214.84	35.7763		5214.84	34.9728		5214.84	17.998
5220.7	29.5022		5220.7	35.9399		5220.7	43.1111		5220.7	35.1712		5220.7	34.0974		5220.7	17.1311
5226.56	29.7473		5226.56	35.6113		5226.56	30.9433		5226.56	34.0828		5226.56	33.3726		5226.56	15.7208
5232.42	28.5775		5232.42	35.3661		5232.42	30.6537		5232.42	34.3359		5232.42	32.8983		5232.42	15.3519
5238.28	28.5884		5238.28	34.7319		5238.28	34.1353		5238.28	34.9493		5238.28	34.0057		5238.28	15.8402
5244.14	28.1767		5244.14	34.149		5244.14	36.6366		5244.14	38.4856		5244.14	39.9738		5244.14	16.6965
5250	28.5562		5250	34.6739		5250	31.7853		5250	35.433		5250	35.2386		5250	19.1919
5255.86	28.347		5255.86	34.3081		5255.86	31.033		5255.86	35.6979		5255.86	35.0202		5255.86	16.4979
5261.72	28.9112		5261.72	34.8337		5261.72	40.069		5261.72	34.8363		5261.72	34.6987		5261.72	16.5999
5267.58	29.1595		5267.58	36.7945		5267.58	30.3372		5267.58	34.9596		5267.58	33.7994		5267.58	15.925
5273.44	30.2463		5273.44	35.812		5273.44	31.5739		5273.44	35.1016		5273.44	33.432		5273.44	16.324
5279.3	29.2974		5279.3	35.3781		5279.3	36.4973		5279.3	35.1793		5279.3	34.2594		5279.3	16.1971
5285.16	29.706		5285.16	35.6849		5285.16	36.255		5285.16	34.9403		5285.16	33.6032		5285.16	17.1066
5291.02	29.2001		5291.02	35.453		5291.02	31.5029		5291.02	35.2405		5291.02	34.3024		5291.02	17.831
5296.88	29.0493		5296.88	33.7342		5296.88	31.1235		5296.88	35.977		5296.88	34.223		5296.88	16.6179
5302.73	26.8931		5302.73	35.8033		5302.73	35.2771		5302.73	34.7677		5302.73	33.2407		5302.73	16.9038
5308.59	29.0764		5308.59	35.8925		5308.59	30.3909		5308.59	34.5383		5308.59	34.0127		5308.59	17.9149
5314.45	30.2224		5314.45	35.8583		5314.45	32.3197		5314.45	34.1466		5314.45	33.3236		5314.45	17.052
5320.31	30.3685		5320.31	36.7834		5320.31	40.562		5320.31	34.4005		5320.31	32.8694		5320.31	17.4728
5326.17	28.9667		5326.17	35.7783		5326.17	37.2959		5326.17	34.4995		5326.17	33.3237		5326.17	16.6488
5332.03	29.2522		5332.03	36.0457		5332.03	31.9986		5332.03	33.4692		5332.03	32.4715		5332.03	17.5153
5337.89	29.8054		5337.89	36.1966		5337.89	30.9347		5337.89	34.2063		5337.89	32.2121		5337.89	16.3967
5343.75	26.9804		5343.75	35.0504		5343.75	38.4353		5343.75	34.9209		5343.75	34.1503		5343.75	18.7084
5349.61	28.3254		5349.61	36.1535		5349.61	31.2651		5349.61	36.8298		5349.61	34.0283		5349.61	17.6564
5355.47	29.482		5355.47	36.2337		5355.47	33.1843		5355.47	34.978		5355.47	33.9253		5355.47	17.1557
5361.33	29.8617		5361.33	37.4543		5361.33	43.5462		5361.33	34.9303		5361.33	34.0302		5361.33	17.8253
5367.19	31.1262		5367.19	35.5389		5367.19	37.1207		5367.19	35.8007		5367.19	34.1087		5367.19	18.0599
5373.05	30.2703		5373.05	35.9392		5373.05	33.2009		5373.05	35.4448		5373.05	34.7712		5373.05	18.3493
5378.91	28.9909		5378.91	35.1846		5378.91	33.9726		5378.91	34.7585		5378.91	33.69		5378.91	21.6998
5384.77	31.0607		5384.77	35.7922		5384.77	41.8303		5384.77	34.7073		5384.77	33.5501		5384.77	20.6709
5390.62	30.8883		5390.62	37.6862		5390.62	32.1686		5390.62	36.1389		5390.62	35.4513		5390.62	23.787
5396.48	28.4165		5396.48	37.5469		5396.48	33.1825		5396.48	37.7056		5396.48	38.5457		5396.48	27.2827
5402.34	29.1412		5402.34	36.4286		5402.34	44.5995		5402.34	39.117		5402.34	40.5941		5402.34	36.0491
5408.2	29.3524		5408.2	37.4747		5408.2	35.0001		5408.2	35.5894		5408.2	34.7931		5408.2	36.3415
5414.06	30.3327		5414.06	36.3236		5414.06	32.631		5414.06	35.2571		5414.06	34.755		5414.06	25.9542
5419.92	30.1581		5419.92	36.9788		5419.92	36.529		5419.92	35.9783		5419.92	35.2429		5419.92	24.7026
5425.78	29.3195		5425.78	35.8783		5425.78	41.8104		5425.78	35.8642		5425.78	34.0642		5425.78	22.5148
5431.64	29.3451		5431.64	36.5115		5431.64	33.7773		5431.64	36.397		5431.64	35.573		5431.64	20.7211
5437.5	29.9585		5437.5	37.5603		5437.5	32.3739		5437.5	36.2001		5437.5	35.7721		5437.5	19.1449
5443.36	31.2078		5443.36	36.5741		5443.36	42.7906		5443.36	36.5696		5443.36	36.0354		5443.36	19.3558
5449.22	28.5743		5449.22	36.7894		5449.22	32.6695		5449.22	38.9337		5449.22	40.5316		5449.22	18.1062
5455.08	29.5857		5455.08	36.9194		5455.08	32.0329		5455.08	40.5528		5455.08	43.4624		5455.08	18.4383
5460.94	29.4765		5460.94	36.7362		5460.94	36.2599		5460.94	36.0461		5460.94	36.2355		5460.94	20.2272
5466.8	29.8438		5466.8	38.2261		5466.8	38.2081		5466.8	35.27		5466.8	34.2984		5466.8	18.1508
5472.66	29.9756		5472.66	37.0135		5472.66	31.7992		5472.66	35.7264		5472.66	35.3181		5472.66	18.8124
5478.52	30.7568		5478.52	36.4379		5478.52	31.1671		5478.52	36.1642		5478.52	34.9578		5478.52	16.5087
5484.38	28.9952		5484.38	36.6575		5484.38	39.1698		5484.38	36.3023		5484.38	35.1241		5484.38	16.3776
5490.23	29.5124		5490.23	36.3871		5490.23	31.7044		5490.23	35.9434		5490.23	35.0428		5490.23	16.6192
5496.09	29.9501		5496.09	35.8435		5496.09	32.1011		5496.09	36.4993		5496.09	36.7909		5496.09	20.0463
5501.95	29.4501		5501.95	37.2906		5501.95	37.9586		5501.95	39.6608		5501.95	41.0245		5501.95	19.6556
5507.81	28.8786		5507.81	38.4183		5507.81	37.5017		5507.81	42.8295		5507.81	45.281		5507.81	17.6808
5513.67	28.0031		5513.67	38.2101		5513.67	31.8734		5513.67	36.6123		5513.67	36.7473		5513.67	16.912
5519.53	29.7398		5519.53	36.552		5519.53	31.0499		5519.53	36.1985		5519.53	34.8478		5519.53	18.1715
5525.39	28.9871		5525.39	37.9461		5525.39	36.9955		5525.39	35.6084		5525.39	35.7727		5525.39	18.2182
5531.25	29.4803		5531.25	39.704		5531.25	31.8739		5531.25	36.051		5531.25	35.3139		5531.25	16.6355
5537.11	31.5475		5537.11	38.5879		5537.11	32.7262		5537.11	35.6008		5537.11	34.6444		5537.11	18.4232
5542.97	33.3494		5542.97	38.0929		5542.97	40.8699		5542.97	34.9611		5542.97	34.8777		5542.97	19.5487
5548.83	31.0633		5548.83	36.8548		5548.83	37.2435		5548.83	36.2538		5548.83	35.2136		5548.83	17.2049
5554.69	29.845		5554.69	36.2862		5554.69	32.2335		5554.69	38.0978		5554.69	38.981		5554.69	18.0623
5560.55	31.1957		5560.55	35.0056		5560.55	32.1949		5560.55	39.3104		5560.55	40.6755		5560.55	15.9236
5566.41	30.7785		5566.41	36.4543		5566.41	41.2146		5566.41	36.3093		5566.41	35.9868		5566.41	14.8624
5572.27	29.837		5572.27	37.7725		5572.27	32.1061		5572.27	36.3807		5572.27	35.5724		5572.27	18.0236
5578.12	29.2616		5578.12	37.6993		5578.12	33.0124		5578.12	35.9107		5578.12	34.4998		5578.12	16.5366
5583.98	27.7377		5583.98	35.8398		5583.98	42.9376		5583.98	34.6389		5583.98	33.7112		5583.98	18.8216
5589.84	28.2103		5589.84	35.6209		5589.84	36.281		5589.84	34.0865		5589.84	33.7294		5589.84	16.8516
5595.7	27.7586		5595.7	35.0228		5595.7	31.7789		5595.7	34.3501		5595.7	33.8217		5595.7	15.3663
5601.56	28.1758		5601.56	36.2496		5601.56	34.4222		5601.56	35.71		5601.56	35.9598		5601.56	17.0524
5607.42	27.7686		5607.42	37.6376		5607.42	43.0083		5607.42	41.2039		5607.42	44.4929		5607.42	17.3516
5613.28	27.7798		5613.28	37.0085		5613.28	32.9167		5613.28	38.9025		5613.28	39.7853		5613.28	17.0602
5619.14	27.704		5619.14	38.2467		5619.14	32.6854		5619.14	36.6754		5619.14	35.9754		5619.14	17.9532
5625	29.2195		5625	34.9145		5625	42.528		5625	36.1511		5625	35.8504		5625	15.4075
5630.86	29.7028		5630.86	36.2698		5630.86	33.7623		5630.86	36.1368		5630.86	35.4675		5630.86	18.3867
5636.72	29.6394		5636.72	36.3652		5636.72	32.9722		5636.72	36.3137		5636.72	35.4145		5636.72	17.8175
5642.58	28.7109		5642.58	35.7426		5642.58	36.641		5642.58	35.7125		5642.58	35.9532		5642.58	17.418
5648.44	26.8925		5648.44	36.0114		5648.44	41.809		5648.44	35.932		5648.44	36.1594		5648.44	17.6486
5654.3	28.8054		5654.3	36.526		5654.3	32.8796		5654.3	38.4102		5654.3	38.149		5654.3	18.842
5660.16	28.929		5660.16	35.775		5660.16	32.6086		5660.16	43.5423		5660.16	47.0327		5660.16	17.5964
5666.02	29.6197		5666.02	36.9842		5666.02	39.9478		5666.02	41.581		5666.02	43.8711		5666.02	17.9481
5671.88	29.4595		5671.88	37.4379		5671.88	31.9941		5671.88	37.9547		5671.88	37.7069		5671.88	17.1968
5677.73	30.3443		5677.73	38.5547		5677.73	32.3912		5677.73	36.214		5677.73	35.4228		5677.73	17.0215
5683.59	28.2044		5683.59	40.1398		5683.59	37.4321		5683.59	35.5202		5683.59	35.0876		5683.59	17.2559
5689.45	28.694		5689.45	39.8796		5689.45	39.2373		5689.45	36.1639		5689.45	35.5525		5689.45	18.4881
5695.31	29.3768		5695.31	38.2078		5695.31	32.8067		5695.31	37.619		5695.31	36.4115		5695.31	18.8426
5701.17	29.4288		5701.17	37.2376		5701.17	32.2703		5701.17	36.9913		5701.17	36.4076		5701.17	18.2055
5707.03	29.286		5707.03	36.9187		5707.03	34.5215		5707.03	37.2729		5707.03	37.8261		5707.03	16.4106
5712.89	30.2848		5712.89	38.9412		5712.89	30.3759		5712.89	43.6137		5712.89	46.9549		5712.89	15.9855
5718.75	29.6259		5718.75	39.2617		5718.75	31.4206		5718.75	41.6577		5718.75	44.33		5718.75	18.5745
5724.61	27.4906		5724.61	37.5921		5724.61	36.7164		5724.61	36.7858		5724.61	37.7981		5724.61	18.9868
5730.47	29.0916		5730.47	37.4937		5730.47	35.8065		5730.47	35.7842		5730.47	35.1533		5730.47	22.6408
5736.33	29.8224		5736.33	37.7038		5736.33	30.7498		5736.33	35.0962		5736.33	34.1114		5736.33	26.4473
5742.19	29.359		5742.19	36.4685		5742.19	29.8276		5742.19	34.727		5742.19	34.3878		5742.19	33.0243
5748.05	28.8955		5748.05	36.8876		5748.05	38.5864		5748.05	35.5263		5748.05	34.1402		5748.05	28.9465
5753.91	28.2718		5753.91	36.8453		5753.91	31.098		5753.91	35.5691		5753.91	34.5633		5753.91	20.1158
5759.77	28.4497		5759.77	37.9274		5759.77	31.5729		5759.77	36.2215		5759.77	36.3954		5759.77	18.8056
5765.62	29.1258		5765.62	37.1579		5765.62	39.5882		5765.62	40.7958		5765.62	43.2477		5765.62	16.7435
5771.48	28.6401		5771.48	38.3354		5771.48	36.3487		5771.48	39.2414		5771.48	41.8766		5771.48	15.9669
5777.34	29.3786		5777.34	38.0187		5777.34	32.9786		5777.34	37.2286		5777.34	36.8902		5777.34	18.1981
5783.2	28.9575		5783.2	36.2374		5783.2	32.4807		5783.2	36.479		5783.2	35.5939		5783.2	16.1422
5789.06	28.2858		5789.06	37.7407		5789.06	41.2206		5789.06	35.6897		5789.06	34.6774		5789.06	16.6906
5794.92	27.7434		5794.92	38.1065		5794.92	32.0027		5794.92	36.4625		5794.92	35.0541		5794.92	16.5594
5800.78	28.0313		5800.78	36.2271		5800.78	31.9189		5800.78	35.8538		5800.78	34.7121		5800.78	15.9722
5806.64	28.0321		5806.64	36.2231		5806.64	39.178		5806.64	35.2641		5806.64	34.0424		5806.64	15.5748
5812.5	28.7796		5812.5	36.0003		5812.5	33.6928		5812.5	34.3388		5812.5	34.1084		5812.5	16.3548
5818.36	27.33		5818.36	37.9196		5818.36	31.2879		5818.36	37.1443		5818.36	36.4652		5818.36	18.1288
5824.22	28.8704		5824.22	37.3449		5824.22	33.9709		5824.22	37.0535		5824.22	37.8019		5824.22	15.6755
5830.08	27.6321		5830.08	36.6402		5830.08	41.9428		5830.08	36.5018		5830.08	35.683		5830.08	16.6354
5835.94	29.2723		5835.94	37.3169		5835.94	32.2364		5835.94	35.78		5835.94	34.2765		5835.94	17.2765
5841.8	29.2603		5841.8	36.3374		5841.8	31.2385		5841.8	35.7862		5841.8	34.6917		5841.8	15.7837
5847.66	29.2831		5847.66	35.3256		5847.66	37.6282		5847.66	35.8017		5847.66	34.4816		5847.66	17.0343
5853.52	28.9389		5853.52	36.5853		5853.52	31.6821		5853.52	36.1386		5853.52	35.132		5853.52	16.6301
5859.38	28.7891		5859.38	36.8063		5859.38	31.775		5859.38	35.7464		5859.38	34.9202		5859.38	16.2249
5865.23	30.3499		5865.23	36.7774		5865.23	35.5827		5865.23	34.9294		5865.23	33.9037		5865.23	16.404
5871.09	30.1703		5871.09	33.9127		5871.09	40.7839		5871.09	37.4076		5871.09	38.2453		5871.09	15.6826
5876.95	29.9229		5876.95	35.7519		5876.95	31.7136		5876.95	35.5367		5876.95	33.1201		5876.95	16.0546
5882.81	30.4597		5882.81	34.8316		5882.81	30.2488		5882.81	34.0549		5882.81	32.2072		5882.81	15.2022
5888.67	29.4945		5888.67	35.3082		5888.67	34.5412		5888.67	33.4873		5888.67	32.0118		5888.67	15.5243
5894.53	29.8973		5894.53	34.2478		5894.53	29.9378		5894.53	33.6963		5894.53	32.3329		5894.53	15.1722
5900.39	28.2821		5900.39	35.1605		5900.39	30.216		5900.39	33.9445		5900.39	32.7618		5900.39	16.2797
5906.25	29.8572		5906.25	33.8907		5906.25	34.4979		5906.25	33.6517		5906.25	32.0972		5906.25	15.0876
5912.11	30.1267		5912.11	34.2709		5912.11	35.8601		5912.11	33.9019		5912.11	32.7046		5912.11	16.1877
5917.97	31.146		5917.97	34.7399		5917.97	30.1615		5917.97	33.7839		5917.97	32.3891		5917.97	14.7071
5923.83	29.4726		5923.83	36.4572		5923.83	28.898		5923.83	36.3341		5923.83	37.3862		5923.83	15.6386
5929.69	30.3946		5929.69	34.0018		5929.69	31.826		5929.69	34.0926		5929.69	32.695		5929.69	17.9427
5935.55	29.6659		5935.55	34.3656		5935.55	28.6419		5935.55	33.3752		5935.55	32.6655		5935.55	16.3108
5941.41	27.9548		5941.41	33.6629		5941.41	28.7272		5941.41	32.9565		5941.41	32.003		5941.41	16.3352
5947.27	28.1444		5947.27	33.9884		5947.27	31.9588		5947.27	33.249		5947.27	32.0276		5947.27	17.6018
5953.12	29.7231		5953.12	35.1008		5953.12	31.0604		5953.12	32.4165		5953.12	31.4856		5953.12	16.8336
5958.98	28.7172		5958.98	35.1792		5958.98	28.7931		5958.98	32.9591		5958.98	32.3769		5958.98	14.9568
5964.84	29.6064		5964.84	34.125		5964.84	28.327		5964.84	32.779		5964.84	31.3316		5964.84	18.0438
5970.7	29.4652		5970.7	33.7705		5970.7	36.9284		5970.7	32.8357		5970.7	32.1721		5970.7	19.9624
5976.56	29.2153		5976.56	34.6942		5976.56	28.7914		5976.56	34.4472		5976.56	33.6171		5976.56	17.3932
5982.42	29.1001		5982.42	35.3065		5982.42	29.3167		5982.42	33.6062		5982.42	31.9047		5982.42	17.3791
5988.28	29.602		5988.28	34.707		5988.28	31.568		5988.28	33.1138		5988.28	31.9379		5988.28	18.4554
5994.14	29.7748		5994.14	35.2211		5994.14	29.9478		5994.14	33.4288		5994.14	32.2696		5994.14	17.1747
6000	29.3968		6000	32.7986		6000	28.3549		6000	32.5039		6000	30.6443		6000	14.7787
6005.86	28.9433		6005.86	33.7053		6005.86	28.9145		6005.86	32.4462		6005.86	30.8796		6005.86	18.3184
6011.72	30.4483		6011.72	34.2442		6011.72	39.1669		6011.72	31.7971		6011.72	31.9882		6011.72	17.6885
6017.58	30.9784		6017.58	33.7643		6017.58	28.8767		6017.58	32.5702		6017.58	31.3358		6017.58	17.9364
6023.44	29.0142		6023.44	33.5115		6023.44	27.8399		6023.44	32.1792		6023.44	31.5448		6023.44	17.4508
6029.3	28.81		6029.3	33.3109		6029.3	32.9301		6029.3	34.9244		6029.3	35.2192		6029.3	16.7369
6035.16	28.7755		6035.16	32.3892		6035.16	29.4192		6035.16	33.028		6035.16	31.96		6035.16	14.379
6041.02	29.5943		6041.02	33.895		6041.02	28.2727		6041.02	32.1707		6041.02	31.2992		6041.02	16.8794
6046.88	29.8448		6046.88	32.1245		6046.88	30.7696		6046.88	31.3545		6046.88	30.0836		6046.88	16.6837
6052.73	28.562		6052.73	34.1009		6052.73	37.9851		6052.73	31.6978		6052.73	30.3989		6052.73	20.8809
6058.59	28.7924		6058.59	34.004		6058.59	28.2551		6058.59	31.7596		6058.59	30.0322		6058.59	18.4312
6064.45	28.9601		6064.45	34.8298		6064.45	27.7034		6064.45	32.1976		6064.45	31.0718		6064.45	19.502
6070.31	30.1243		6070.31	34.3733		6070.31	32.0222		6070.31	31.6412		6070.31	30.9319		6070.31	25.3137
6076.17	28.7727		6076.17	34.0553		6076.17	28.3723		6076.17	33.1246		6076.17	32.7771		6076.17	33.0656
6082.03	29.1752		6082.03	35.5079		6082.03	29.017		6082.03	35.9977		6082.03	36.4006		6082.03	37.0466
6087.89	28.4274		6087.89	33.1585		6087.89	31.4365		6087.89	33.7227		6087.89	32.84		6087.89	28.416
6093.75	28.5792		6093.75	33.4193		6093.75	35.2232		6093.75	32.8794		6093.75	32.8849		6093.75	23.8046
6099.61	29.035		6099.61	33.2369		6099.61	28.856		6099.61	32.853		6099.61	32.0127		6099.61	19.6566
6105.47	27.3348		6105.47	34.129		6105.47	28.201		6105.47	32.7818		6105.47	32.005		6105.47	20.4673
6111.33	29.2792		6111.33	32.0577		6111.33	29.561		6111.33	32.2837		6111.33	31.3734		6111.33	17.9964
6117.19	28.775		6117.19	32.6517		6117.19	27.8337		6117.19	32.0075		6117.19	31.6208		6117.19	17.7107
6123.05	28.661		6123.05	32.337		6123.05	27.555		6123.05	32.0538		6123.05	30.9931		6123.05	17.504
6128.91	29.3267		6128.91	31.546		6128.91	29.0269		6128.91	32.6994		6128.91	32.3481		6128.91	16.3534
6134.77	26.4414		6134.77	33.3569		6134.77	29.7452		6134.77	34.3251		6134.77	34.443		6134.77	15.0337
6140.62	27.3084		6140.62	33.2281		6140.62	27.9337		6140.62	32.9268		6140.62	33.3782		6140.62	19.8916
6146.48	28.3071		6146.48	31.2236		6146.48	26.9859		6146.48	32.1273		6146.48	30.8089		6146.48	16.8335
6152.34	28.468		6152.34	32.2579		6152.34	27.4303		6152.34	32.4567		6152.34	31.2152		6152.34	16.8177
6158.2	28.0488		6158.2	32.5367		6158.2	26.7907		6158.2	32.0246		6158.2	31.9133		6158.2	14.6523
6164.06	29.1264		6164.06	33.0982		6164.06	27.1142		6164.06	31.6653		6164.06	31.1011		6164.06	15.1045
6169.92	27.3496		6169.92	33.1006		6169.92	26.701		6169.92	31.4663		6169.92	30.8077		6169.92	16.0962
6175.78	27.7151		6175.78	33.3164		6175.78	26.2745		6175.78	31.9895		6175.78	32.004		6175.78	15.3721
6181.64	27.559		6181.64	33.5494		6181.64	27.2141		6181.64	33.8514		6181.64	35.1753		6181.64	15.7246
6187.5	28.4537		6187.5	33.4053		6187.5	26.4948		6187.5	38.2643		6187.5	40.5878		6187.5	16.8359
6193.36	27.6379		6193.36	33.9767		6193.36	28.7789		6193.36	32.8357		6193.36	32.6951		6193.36	13.697
6199.22	28.6442		6199.22	32.685		6199.22	26.7918		6199.22	32.3985		6199.22	32.0863		6199.22	15.1912
6205.08	28.6682		6205.08	32.064		6205.08	27.2723		6205.08	32.5257		6205.08	32.1834		6205.08	13.0301
6210.94	27.6718		6210.94	32.5959		6210.94	28.0996		6210.94	33.21		6210.94	32.1263		6210.94	14.6259
6216.8	28.9183		6216.8	31.8645		6216.8	27.8625		6216.8	33.3526		6216.8	33.5575		6216.8	14.5496
6222.66	26.6658		6222.66	32.4081		6222.66	28.3988		6222.66	33.1008		6222.66	33.6661		6222.66	15.9221
6228.52	28.2529		6228.52	31.5238		6228.52	28.0333		6228.52	33.8299		6228.52	34.1789		6228.52	15.2605
6234.38	28.6164		6234.38	30.6831		6234.38	28.8904		6234.38	35.1727		6234.38	36.7001		6234.38	14.654
6240.23	28.4396		6240.23	32.343		6240.23	28.5299		6240.23	40.451		6240.23	43.5401		6240.23	14.6843
6246.09	28.2949		6246.09	33.9997		6246.09	29.6023		6246.09	35.5346		6246.09	34.7348		6246.09	15.3667
6251.95	28.5336		6251.95	33.817		6251.95	30.3549		6251.95	35.8582		6251.95	34.5424		6251.95	15.344
6257.81	29.3147		6257.81	33.3452		6257.81	31.1643		6257.81	35.889		6257.81	33.8357		6257.81	15.0237
6263.67	28.9854		6263.67	33.3726		6263.67	30.2412		6263.67	35.5415		6263.67	33.5435		6263.67	16.9244
6269.53	29.1442		6269.53	32.885		6269.53	29.7891		6269.53	35.731		6269.53	34.1462		6269.53	16.9618
6275.39	28.5378		6275.39	33.3314		6275.39	29.2564		6275.39	34.8679		6275.39	32.94		6275.39	15.9416
6281.25	28.8622		6281.25	32.4647		6281.25	28.672		6281.25	34.4699		6281.25	32.8562		6281.25	15.9417
6287.11	29.1831		6287.11	33.7493		6287.11	28.456		6287.11	34.4537		6287.11	34.5293		6287.11	15.4892
6292.97	29.8677		6292.97	31.9287		6292.97	28.4769		6292.97	38.4403		6292.97	40.6119		6292.97	14.3129
6298.83	29.6923		6298.83	32.8141		6298.83	29.424		6298.83	34.4406		6298.83	34.0269		6298.83	14.8103
6304.69	29.5494		6304.69	33.0771		6304.69	29.002		6304.69	34.7777		6304.69	33.9876		6304.69	15.9025
6310.55	29.0865		6310.55	32.1306		6310.55	29.9704		6310.55	34.8697		6310.55	33.9337		6310.55	17.9692
6316.41	29.7364		6316.41	32.6392		6316.41	30.109		6316.41	34.2681		6316.41	33.3998		6316.41	15.0589
6322.27	27.8195		6322.27	33.2083		6322.27	28.1469		6322.27	33.7513		6322.27	32.3637		6322.27	16.5807
6328.12	27.8125		6328.12	32.6177		6328.12	28.5889		6328.12	33.0473		6328.12	31.8308		6328.12	15.1907
6333.98	28.716		6333.98	31.7726		6333.98	28.4953		6333.98	33.2799		6333.98	31.528		6333.98	15.5832
6339.84	27.8073		6339.84	31.493		6339.84	27.9216		6339.84	32.9044		6339.84	32.4669		6339.84	16.0501
6345.7	28.6051		6345.7	31.7029		6345.7	26.7834		6345.7	35.339		6345.7	36.2033		6345.7	16.0054
6351.56	27.8257		6351.56	31.679		6351.56	28.7093		6351.56	33.1524		6351.56	32.0473		6351.56	15.5067
6357.42	27.0788		6357.42	31.2818		6357.42	28.8227		6357.42	32.1524		6357.42	31.26		6357.42	15.635
6363.28	27.5641		6363.28	30.2603		6363.28	27.3592		6363.28	32.4512		6363.28	30.8032		6363.28	14.2561
6369.14	28.4444		6369.14	29.7758		6369.14	27.0333		6369.14	31.8567		6369.14	30.3362		6369.14	14.9533
6375	28.2842		6375	30.194		6375	28.0553		6375	31.3206		6375	30.8965		6375	16.4495
6380.86	28.0653		6380.86	31.4217		6380.86	27.2963		6380.86	31.8731		6380.86	30.9696		6380.86	15.931
6386.72	27.8291		6386.72	31.6462		6386.72	27.0177		6386.72	32.0555		6386.72	30.4913		6386.72	17.0279
6392.58	25.9896		6392.58	31.1413		6392.58	27.63		6392.58	32.793		6392.58	33.7927		6392.58	18.517
6398.44	26.4691		6398.44	30.1128		6398.44	27.6988		6398.44	33.7874		6398.44	32.9245		6398.44	16.3453
6404.3	25.5904		6404.3	31.8432		6404.3	27.554		6404.3	32.448		6404.3	31.6045		6404.3	17.2948
6410.16	25.646		6410.16	31.4017		6410.16	26.8228		6410.16	31.7016		6410.16	30.8828		6410.16	23.2566
6416.02	26.0713		6416.02	30.571		6416.02	31.7895		6416.02	31.9949		6416.02	30.7248		6416.02	33.4693
6421.88	25.6077		6421.88	30.8296		6421.88	27.0773		6421.88	31.9936		6421.88	30.5329		6421.88	32.6249
6427.73	25.759		6427.73	31.6988		6427.73	27.3157		6427.73	31.9149		6427.73	30.2791		6427.73	21.8175
6433.59	25.8103		6433.59	28.5538		6433.59	28.0146		6433.59	32.1038		6433.59	31.0862		6433.59	19.9827
6439.45	26.5631		6439.45	29.0262		6439.45	27.8543		6439.45	32.4036		6439.45	31.628		6439.45	19.0537
6445.31	25.96		6445.31	30.3884		6445.31	27.5705		6445.31	33.5462		6445.31	34.583		6445.31	19.3018
6451.17	26.2673		6451.17	31.5797		6451.17	27.6577		6451.17	34.3621		6451.17	34.9266		6451.17	15.6328
6457.03	26.9015		6457.03	30.3852		6457.03	35.5595		6457.03	32.1496		6457.03	31.4714		6457.03	19.3702
6462.89	24.5388		6462.89	30.0923		6462.89	27.4591		6462.89	32.02		6462.89	30.7966		6462.89	17.3191
6468.75	26.3613		6468.75	29.2026		6468.75	27.8507		6468.75	32.206		6468.75	30.3832		6468.75	14.5367
6474.61	25.6212		6474.61	30.3016		6474.61	31.2565		6474.61	31.671		6474.61	31.2375		6474.61	14.8391
6480.47	27.0917		6480.47	30.9553		6480.47	27.8793		6480.47	31.5587		6480.47	30.3541		6480.47	18.2459
6486.33	26.4329		6486.33	30.4333		6486.33	27.4588		6486.33	31.0809		6486.33	30.1664		6486.33	16.3051
6492.19	26.5752		6492.19	31.0065		6492.19	30.102		6492.19	31.7189		6492.19	30.5591		6492.19	15.6557
6498.05	25.6474		6498.05	29.6978		6498.05	36.7575		6498.05	32.5275		6498.05	32.3984		6498.05	17.153
6503.91	25.6328		6503.91	30.2303		6503.91	27.894		6503.91	32.7034		6503.91	33.5346		6503.91	16.2687
6509.77	26.3872		6509.77	30.2125		6509.77	26.7927		6509.77	31.6032		6509.77	31.35		6509.77	14.3652
6515.62	26.502		6515.62	30.8984		6515.62	32.2607		6515.62	31.3643		6515.62	30.4392		6515.62	16.3949
6521.48	25.2289		6521.48	30.1277		6521.48	27.5137		6521.48	31.478		6521.48	30.8542		6521.48	15.6051
6527.34	26.3661		6527.34	30.8946		6527.34	27.3691		6527.34	31.4936		6527.34	30.5223		6527.34	13.9978
6533.2	25.4254		6533.2	29.5112		6533.2	30.7952		6533.2	31.0451		6533.2	29.9685		6533.2	13.8077
6539.06	25.8653		6539.06	30.5962		6539.06	34.875		6539.06	31.6354		6539.06	30.1423		6539.06	14.2348
6544.92	26.0663		6544.92	29.9685		6544.92	28.3197		6544.92	31.9082		6544.92	30.7892		6544.92	14.7295
6550.78	24.5849		6550.78	31.3117		6550.78	27.5775		6550.78	32.1804		6550.78	29.958		6550.78	13.7391
6556.64	25.6921		6556.64	30.4557		6556.64	33.1199		6556.64	31.7494		6556.64	30.6905		6556.64	14.754
6562.5	25.2549		6562.5	31.1604		6562.5	26.9642		6562.5	31.6649		6562.5	29.7719		6562.5	13.7083
6568.36	26.8816		6568.36	31.0775		6568.36	27.0058		6568.36	31.4475		6568.36	30.848		6568.36	14.1256
6574.22	23.6252		6574.22	30.0808		6574.22	29.7429		6574.22	31.7157		6574.22	29.9817		6574.22	15.4041
6580.08	26.3445		6580.08	30.7383		6580.08	31.2342		6580.08	31.4611		6580.08	29.2028		6580.08	14.032
6585.94	26.3244		6585.94	30.219		6585.94	26.7864		6585.94	30.4438		6585.94	29.6812		6585.94	15.2157
6591.8	25.6268		6591.8	30.3888		6591.8	26.1021		6591.8	30.5524		6591.8	29.2102		6591.8	15.1012
6597.66	25.6316		6597.66	30.1215		6597.66	33.4919		6597.66	30.1219		6597.66	28.9094		6597.66	15.3711
6603.52	26.0821		6603.52	30.0294		6603.52	25.5563		6603.52	29.897		6603.52	29.2343		6603.52	13.5245
6609.38	26.4174		6609.38	28.6478		6609.38	25.8449		6609.38	29.754		6609.38	29.3765		6609.38	16.7829
6615.23	24.7238		6615.23	29.9397		6615.23	26.273		6615.23	29.8556		6615.23	28.2574		6615.23	16.8554
6621.09	25.453		6621.09	30.3356		6621.09	25.6962		6621.09	29.4919		6621.09	28.8743		6621.09	15.5449
6626.95	25.0687		6626.95	30.1359		6626.95	25.1055		6626.95	29.1249		6626.95	27.4048		6626.95	14.2285
6632.81	25.5934		6632.81	29.4332		6632.81	25.382		6632.81	29.2981		6632.81	27.7958		6632.81	15.5559
6638.67	26.8226		6638.67	30.016		6638.67	36.8323		6638.67	29.5781		6638.67	27.9014		6638.67	15.4299
6644.53	26.1489		6644.53	29.3757		6644.53	26.11		6644.53	29.9772		6644.53	28.3447		6644.53	14.1079
6650.39	26.5964		6650.39	29.0539		6650.39	26.1879		6650.39	30.0421		6650.39	29.1593		6650.39	17.7303
6656.25	26.036		6656.25	29.285		6656.25	31.2235		6656.25	30.2176		6656.25	28.4742		6656.25	17.2994
6662.11	25.2487		6662.11	29.0637		6662.11	27.9194		6662.11	30.251		6662.11	29.0634		6662.11	12.2212
6667.97	25.515		6667.97	28.3766		6667.97	26.0607		6667.97	29.3674		6667.97	28.3596		6667.97	16.4712
6673.83	26.6251		6673.83	29.467		6673.83	27.2624		6673.83	28.895		6673.83	27.2593		6673.83	14.4524
6679.69	26.1426		6679.69	28.1013		6679.69	38.469		6679.69	27.7439		6679.69	26.2238		6679.69	13.4463
6685.55	25.1408		6685.55	28.0814		6685.55	26.172		6685.55	28.0313		6685.55	26.4492		6685.55	13.7482
6691.41	24.9652		6691.41	28.8171		6691.41	25.9649		6691.41	28.4571		6691.41	28.1734		6691.41	13.835
6697.27	23.7786		6697.27	29.129		6697.27	34.3818		6697.27	28.5754		6697.27	27.3456		6697.27	14.3416
6703.12	23.8736		6703.12	27.653		6703.12	28.2383		6703.12	28.5217		6703.12	26.8231		6703.12	14.7064
6708.98	25.5604		6708.98	26.7219		6708.98	26.1148		6708.98	28.346		6708.98	27.8338		6708.98	15.2186
6714.84	24.9243		6714.84	28.7818		6714.84	30.0379		6714.84	28.4506		6714.84	27.2376		6714.84	14.5877
6720.7	25.4263		6720.7	27.2858		6720.7	37.9379		6720.7	28.2153		6720.7	26.8627		6720.7	13.6086
6726.56	24.6967		6726.56	28.7244		6726.56	26.7244		6726.56	28.157		6726.56	26.8742		6726.56	13.1158
6732.42	25.5055		6732.42	28.6768		6732.42	25.5039		6732.42	27.9872		6732.42	26.5449		6732.42	16.5049
6738.28	26.6063		6738.28	27.9155		6738.28	35.7055		6738.28	27.7155		6738.28	26.9493		6738.28	20.1983
6744.14	26.9374		6744.14	28.1116		6744.14	26.5928		6744.14	28.4374		6744.14	27.3774		6744.14	22.4313
6750	25.655		6750	29.0725		6750	26.0902		6750	27.8979		6750	28.0144		6750	27.9033
6755.86	28.2838		6755.86	29.1313		6755.86	30.9376		6755.86	28.394		6755.86	27.4872		6755.86	35.1656
6761.72	27.6493		6761.72	28.5634		6761.72	34.9279		6761.72	29.6455		6761.72	28.8926		6761.72	32.7681
6767.58	24.2981		6767.58	27.5739		6767.58	26.0688		6767.58	29.0366		6767.58	28.2312		6767.58	24.0542
6773.44	24.9633		6773.44	27.9726		6773.44	24.9226		6773.44	28.798		6773.44	27.857		6773.44	17.3009
6779.3	25.1194		6779.3	27.7362		6779.3	34.6515		6779.3	29.5177		6779.3	28.1953		6779.3	16.1522
6785.16	24.8613		6785.16	27.9172		6785.16	25.5385		6785.16	29.937		6785.16	29.7637		6785.16	19.102
6791.02	25.9125		6791.02	28.4703		6791.02	26.0091		6791.02	30.2779		6791.02	28.945		6791.02	16.2245
6796.88	25.2914		6796.88	28.4343		6796.88	28.8796		6796.88	30.2112		6796.88	29.3545		6796.88	18.8621
6802.73	24.4781		6802.73	28.076		6802.73	29.2893		6802.73	30.2194		6802.73	28.6844		6802.73	14.696
6808.59	24.2811		6808.59	27.0535		6808.59	25.48		6808.59	30.3709		6808.59	29.945		6808.59	14.6272
6814.45	26.2635		6814.45	28.668		6814.45	26.2333		6814.45	31.7356		6814.45	31.5661		6814.45	18.6463
6820.31	26.3857		6820.31	29.7634		6820.31	34.87		6820.31	31.631		6820.31	30.8003		6820.31	14.6671
6826.17	25.8693		6826.17	29.5922		6826.17	26.3582		6826.17	30.9838		6826.17	29.4767		6826.17	14.1435
6832.03	26.7688		6832.03	29.5257		6832.03	26.8386		6832.03	30.945		6832.03	30.5762		6832.03	16.2147
6837.89	26.6179		6837.89	29.6723		6837.89	28.5693		6837.89	30.1647		6837.89	29.1334		6837.89	14.6247
6843.75	25.0311		6843.75	30.6821		6843.75	27.0464		6843.75	30.5176		6843.75	29.3453		6843.75	16.5068
6849.61	26.3886		6849.61	29.5758		6849.61	26.1369		6849.61	30.6594		6849.61	29.3377		6849.61	15.7726
6855.47	24.8875		6855.47	30.5472		6855.47	26.367		6855.47	30.5068		6855.47	29.0553		6855.47	16.1026
6861.33	25.4412		6861.33	30.2997		6861.33	36.3243		6861.33	30.1798		6861.33	29.4591		6861.33	14.9175
6867.19	24.1147		6867.19	29.4891		6867.19	26.3243		6867.19	32.0069		6867.19	30.9516		6867.19	15.8881
6873.05	24.1821		6873.05	30.0761		6873.05	26.5102		6873.05	30.791		6873.05	29.9082		6873.05	14.5806
6878.91	24.6421		6878.91	29.4738		6878.91	32.8064		6878.91	29.7832		6878.91	28.6815		6878.91	16.6572
6884.77	25.0602		6884.77	30.8268		6884.77	28.769		6884.77	29.4051		6884.77	28.2871		6884.77	14.0808
6890.62	24.0358		6890.62	28.5049		6890.62	25.8015		6890.62	29.9527		6890.62	27.8479		6890.62	17.7716
6896.48	25.4421		6896.48	29.6848		6896.48	27.3472		6896.48	29.4461		6896.48	28.0198		6896.48	15.6645
6902.34	24.5753		6902.34	29.1576		6902.34	36.9671		6902.34	28.8542		6902.34	27.2146		6902.34	15.4608
6908.2	25.5947		6908.2	29.6813		6908.2	25.8045		6908.2	28.1614		6908.2	26.819		6908.2	17.6223
6914.06	25.1152		6914.06	27.7909		6914.06	25.9839		6914.06	28.8438		6914.06	27.4318		6914.06	18.2136
6919.92	25.6689		6919.92	28.1464		6919.92	36.13		6919.92	29.8528		6919.92	29.9807		6919.92	14.7474
6925.78	23.6194		6925.78	29.3496		6925.78	28.5883		6925.78	29.5086		6925.78	29.6582		6925.78	16.9474
6931.64	25.1478		6931.64	28.2295		6931.64	26.1375		6931.64	28.9437		6931.64	28.0071		6931.64	16.9436
6937.5	24.7496		6937.5	29.737		6937.5	28.8947		6937.5	29.1636		6937.5	28.5952		6937.5	14.2748
6943.36	23.954		6943.36	28.8281		6943.36	35.161		6943.36	29.7979		6943.36	28.0268		6943.36	16.0804
6949.22	25.5661		6949.22	29.3682		6949.22	26.5085		6949.22	29.8182		6949.22	28.4101		6949.22	20.6312
6955.08	26.4304		6955.08	27.9312		6955.08	25.7835		6955.08	29.3264		6955.08	28.7506		6955.08	17.8898
6960.94	27.0018		6960.94	29.3063		6960.94	37.216		6960.94	29.5923		6960.94	28.6615		6960.94	15.7436
6966.8	26.309		6966.8	28.3175		6966.8	26.7348		6966.8	29.9177		6966.8	29.2381		6966.8	15.3309
6972.66	24.3293		6972.66	29.4262		6972.66	25.8104		6972.66	34.2184		6972.66	35.9788		6972.66	14.7553
6978.52	23.0731		6978.52	29.661		6978.52	28.7728		6978.52	30.4051		6978.52	29.4521		6978.52	15.2888
6984.38	23.8815		6984.38	30.1056		6984.38	31.7599		6984.38	29.5832		6984.38	28.8062		6984.38	18.1438
6990.23	24.5268		6990.23	28.6073		6990.23	25.4983		6990.23	29.4418		6990.23	28.563		6990.23	18.8175
6996.09	23.9547		6996.09	29.0396		6996.09	25.0478		6996.09	29.0752		6996.09	28.4647		6996.09	14.3565
7001.95	24.8572		7001.95	28.252		7001.95	35.8253		7001.95	29.2617		7001.95	28.2577		7001.95	14.0883
7007.81	24.4685		7007.81	28.1719		7007.81	24.6798		7007.81	29.1688		7007.81	28.3186		7007.81	14.7663
7013.67	24.0809		7013.67	28.4558		7013.67	24.2788		7013.67	29.4144		7013.67	28.8632		7013.67	15.5579
7019.53	24.309		7019.53	28.8152		7019.53	25.6533		7019.53	30.8664		7019.53	30.5841		7019.53	14.1978
7025.39	24.4173		7025.39	28.2827		7025.39	26.3555		7025.39	36.7956		7025.39	39.708		7025.39	16.4377
7031.25	24.2844		7031.25	29.0861		7031.25	24.329		7031.25	30.0238		7031.25	30.0636		7031.25	15.6462
7037.11	24.5109		7037.11	27.5349		7037.11	23.5987		7037.11	28.8839		7037.11	28.7998		7037.11	14.8739
7042.97	27.2129		7042.97	27.4092		7042.97	32.1353		7042.97	28.5574		7042.97	27.726		7042.97	16.285
7048.83	26.6622		7048.83	27.5469		7048.83	23.6538		7048.83	28.7329		7048.83	28.0972		7048.83	15.6749
7054.69	26.9367		7054.69	28.6894		7054.69	24.4569		7054.69	29.5548		7054.69	28.4241		7054.69	15.5953
7060.55	24.7708		7060.55	29.4119		7060.55	26.5458		7060.55	28.9738		7060.55	28.3936		7060.55	19.8896
7066.41	23.234		7066.41	28.8502		7066.41	25.3162		7066.41	28.9655		7066.41	28.7962		7066.41	17.2256
7072.27	24.5995		7072.27	29.077		7072.27	23.5972		7072.27	29.7429		7072.27	29.4304		7072.27	18.7218
7078.12	24.4842		7078.12	29.9723		7078.12	24.039		7078.12	37.3187		7078.12	40.8699		7078.12	20.313
7083.98	25.5003		7083.98	28.8835		7083.98	31.5471		7083.98	30.7509		7083.98	30.5193		7083.98	22.5569
7089.84	25.6741		7089.84	28.8166		7089.84	23.655		7089.84	28.9822		7089.84	28.7453		7089.84	32.3798
7095.7	26.2659		7095.7	28.9698		7095.7	24.3948		7095.7	28.9507		7095.7	28.1833		7095.7	36.322
7101.56	24.8003		7101.56	28.1939		7101.56	30.775		7101.56	29.4522		7101.56	28.4803		7101.56	28.8293
7107.42	25.0602		7107.42	27.7326		7107.42	27.2553		7107.42	29.9478		7107.42	28.78		7107.42	23.5866
7113.28	24.0531		7113.28	29.2245		7113.28	25.3941		7113.28	29.5413		7113.28	29.101		7113.28	18.3512
7119.14	24.2966		7119.14	30.0654		7119.14	25.4517		7119.14	29.8855		7119.14	29.4056		7119.14	18.9522
7125	25.1091		7125	30.5604		7125	31.8294		7125	30.6786		7125	30.9564		7125	17.2961
7130.86	25.3549		7130.86	29.5569		7130.86	25.3464		7130.86	36.5024		7130.86	39.5512		7130.86	15.628
7136.72	25.793		7136.72	28.9646		7136.72	25.7338		7136.72	30.3108		7136.72	31.925		7136.72	18.3226
7142.58	23.7617		7142.58	28.7643		7142.58	34.0156		7142.58	29.1429		7142.58	29.8843		7142.58	16.9469
7148.44	23.7808		7148.44	28.6486		7148.44	26.9606		7148.44	29.1952		7148.44	28.2853		7148.44	14.104
7154.3	24.7187		7154.3	28.3488		7154.3	24.3748		7154.3	28.9089		7154.3	27.7591		7154.3	13.8618
7160.16	26.2815		7160.16	28.2207		7160.16	25.7525		7160.16	29.0909		7160.16	28.8414		7160.16	12.7866
7166.02	25.5446		7166.02	29.9401		7166.02	30.2204		7166.02	30.069		7166.02	28.2347		7166.02	15.0454
7171.88	25.9824		7171.88	28.9887		7171.88	25.356		7171.88	29.7282		7171.88	28.4491		7171.88	13.3214
7177.73	24.8407		7177.73	28.8642		7177.73	24.7226		7177.73	30.2078		7177.73	30.8704		7177.73	14.5097
7183.59	24.5925		7183.59	28.0963		7183.59	32.8073		7183.59	34.3263		7183.59	35.2124		7183.59	14.0523
7189.45	25.0633		7189.45	27.5579		7189.45	24.3865		7189.45	29.4617		7189.45	30.137		7189.45	12.8028
7195.31	25.2132		7195.31	28.091		7195.31	23.5428		7195.31	28.9803		7195.31	28.2929		7195.31	12.7516
7201.17	25.7349		7201.17	28.6351		7201.17	24.6854		7201.17	29.4094		7201.17	28.6907		7201.17	12.695
7207.03	25.8518		7207.03	28.0634		7207.03	26.424		7207.03	29.6635		7207.03	29.0215		7207.03	12.8937
7212.89	25.2069		7212.89	28.7958		7212.89	23.9437		7212.89	29.111		7212.89	28.639		7212.89	13.5386
7218.75	24.2404		7218.75	28.7194		7218.75	24.3948		7218.75	29.3395		7218.75	27.9792		7218.75	13.8491
7224.61	24.3171		7224.61	27.5363		7224.61	30.1084		7224.61	29.1088		7224.61	28.8311		7224.61	14.9342
7230.47	26.7223		7230.47	29.4142		7230.47	23.7413		7230.47	30.5035		7230.47	31.2449		7230.47	14.6022
7236.33	26.099		7236.33	28.8971		7236.33	23.959		7236.33	32.6365		7236.33	30.7445		7236.33	12.4326
7242.19	26.2199		7242.19	29.6809		7242.19	23.6911		7242.19	29.1846		7242.19	28.7836		7242.19	15.1899
7248.05	26.4139		7248.05	30.198		7248.05	23.6796		7248.05	28.8138		7248.05	27.4176		7248.05	14.4405
7253.91	23.189		7253.91	29.5542		7253.91	22.5794		7253.91	27.8081		7253.91	26.7112		7253.91	12.5884
7259.77	25.1468		7259.77	30.2131		7259.77	23.6328		7259.77	28.6184		7259.77	27.376		7259.77	11.9694
7265.62	25.7376		7265.62	28.729		7265.62	27.6701		7265.62	29.4664		7265.62	28.3871		7265.62	15.6375
7271.48	25.5674		7271.48	30.0251		7271.48	24.0245		7271.48	28.8965		7271.48	27.6473		7271.48	12.9469
7277.34	24.7791		7277.34	29.8872		7277.34	23.617		7277.34	29.0463		7277.34	27.673		7277.34	14.7503
7283.2	25.2762		7283.2	30.2663		7283.2	24.4214		7283.2	29.3299		7283.2	28.9915		7283.2	14.6219
7289.06	24.3859		7289.06	29.6141		7289.06	23.6042		7289.06	30.2817		7289.06	30.8593		7289.06	13.9885
7294.92	24.5539		7294.92	29.0516		7294.92	23.1345		7294.92	28.7358		7294.92	27.5879		7294.92	13.0528
7300.78	23.7552		7300.78	29.7333		7300.78	23.6061		7300.78	28.6548		7300.78	27.926		7300.78	12.2058
7306.64	25.3767		7306.64	30.1275		7306.64	27.1252		7306.64	29.1685		7306.64	28.2254		7306.64	13.9097
7312.5	26.273		7312.5	31.0763		7312.5	24.0061		7312.5	28.7679		7312.5	27.8391		7312.5	14.9679
7318.36	25.2435		7318.36	29.2803		7318.36	23.6072		7318.36	28.5061		7318.36	27.4309		7318.36	13.688
7324.22	24.7636		7324.22	31.1203		7324.22	25.3446		7324.22	28.2029		7324.22	26.3585		7324.22	13.9996
7330.08	25.1768		7330.08	30.4101		7330.08	23.5636		7330.08	28.1846		7330.08	26.9162		7330.08	13.5861
7335.94	25.4728		7335.94	30.6732		7335.94	22.8346		7335.94	28.4453		7335.94	27.6212		7335.94	13.4458
7341.8	25.0253		7341.8	31.3953		7341.8	23.4764		7341.8	31.1867		7341.8	29.4744		7341.8	15.385
7347.66	25.0293		7347.66	30.3028		7347.66	25.4143		7347.66	27.877		7347.66	27.038		7347.66	15.5433
7353.52	25.4938		7353.52	30.2581		7353.52	22.7537		7353.52	27.2859		7353.52	26.9516		7353.52	16.3756
7359.38	24.5632		7359.38	30.2589		7359.38	22.4453		7359.38	27.7944		7359.38	26.6888		7359.38	15.21
7365.23	25.2449		7365.23	29.7508		7365.23	24.0552		7365.23	27.6377		7365.23	26.7298		7365.23	15.1733
7371.09	24.8814		7371.09	29.7599		7371.09	22.9208		7371.09	28.3072		7371.09	27.2422		7371.09	12.4173
7376.95	23.4244		7376.95	29.6387		7376.95	23.1532		7376.95	27.7548		7376.95	27.628		7376.95	17.9561
7382.81	24.3329		7382.81	28.9769		7382.81	23.3731		7382.81	28.9012		7382.81	27.7929		7382.81	16.9145
7388.67	24.8919		7388.67	29.0114		7388.67	24.0513		7388.67	30.1934		7388.67	29.6652		7388.67	17.7766
7394.53	22.84		7394.53	28.2382		7394.53	22.532		7394.53	33.9501		7394.53	35.2751		7394.53	15.3543
7400.39	23.3764		7400.39	27.8628		7400.39	21.7353		7400.39	28.5976		7400.39	27.3086		7400.39	16.6287
7406.25	24.3741		7406.25	29.8249		7406.25	23.2418		7406.25	27.7417		7406.25	26.6946		7406.25	14.5483
7412.11	25.5521		7412.11	29.9293		7412.11	21.4411		7412.11	26.8396		7412.11	26.9804		7412.11	18.1983
7417.97	23.0707		7417.97	30.2933		7417.97	21.9295		7417.97	28.0526		7417.97	26.9757		7417.97	21.4581
7423.83	23.8233		7423.83	29.7947		7423.83	23.0121		7423.83	28.2403		7423.83	26.577		7423.83	22.5518
7429.69	24.2786		7429.69	29.4549		7429.69	22.5566		7429.69	27.5538		7429.69	27.0488		7429.69	31.4942
7435.55	22.9403		7435.55	28.9004		7435.55	22.0101		7435.55	28.4093		7435.55	27.9464		7435.55	31.8768
7441.41	23.4066		7441.41	28.094		7441.41	22.0651		7441.41	29.495		7441.41	29.7038		7441.41	24.6667
7447.27	24.112		7447.27	27.4139		7447.27	24.6385		7447.27	32.4946		7447.27	34.91		7447.27	19.5524
7453.12	24.348		7453.12	28.9503		7453.12	23.1048		7453.12	29.4454		7453.12	30.0625		7453.12	17.0673
7458.98	23.446		7458.98	29.6013		7458.98	22.551		7458.98	29.2697		7458.98	28.7621		7458.98	15.6891
7464.84	25.1175		7464.84	29.5049		7464.84	23.0934		7464.84	29.3533		7464.84	28.9686		7464.84	15.4808
7470.7	24.5634		7470.7	29.3397		7470.7	23.5678		7470.7	29.521		7470.7	29.0545		7470.7	14.634
7476.56	25.6175		7476.56	30.0684		7476.56	23.236		7476.56	29.6025		7476.56	29.4955		7476.56	16.8295
7482.42	23.9868		7482.42	29.2268		7482.42	23.6543		7482.42	29.9395		7482.42	29.9102		7482.42	14.6676
7488.28	24.4661		7488.28	30.5047		7488.28	26.2582		7488.28	30.887		7488.28	31.8827		7488.28	13.3959
7494.14	25.7547		7494.14	30.6719		7494.14	23.0646		7494.14	35.4979		7494.14	38.3434		7494.14	12.035
7500	24.5676		7500	30.1403		7500	22.7522		7500	34.0435		7500	35.3558		7500	11.8316
7505.86	23.891		7505.86	29.7282		7505.86	23.2231		7505.86	30.7264		7505.86	31.0584		7505.86	13.0527
7511.72	24.0083		7511.72	29.8554		7511.72	23.0923		7511.72	29.5757		7511.72	29.3295		7511.72	14.3118
7517.58	23.6543		7517.58	30.2757		7517.58	22.7083		7517.58	28.9413		7517.58	29.2743		7517.58	12.3016
7523.44	24.3619		7523.44	31.3293		7523.44	22.2102		7523.44	28.7329		7523.44	29.0822		7523.44	11.9845
7529.3	24.7056		7529.3	30.1071		7529.3	24.0314		7529.3	29.0986		7529.3	29.8989		7529.3	10.4162
7535.16	23.0357		7535.16	29.8775		7535.16	21.7658		7535.16	30.111		7535.16	31.1365		7535.16	12.5074
7541.02	24.1609		7541.02	30.2664		7541.02	21.9689		7541.02	31.9584		7541.02	33.8195		7541.02	12.5786
7546.88	24.7155		7546.88	29.6		7546.88	22.8192		7546.88	38.9222		7546.88	42.9593		7546.88	12.6845
7552.73	24.8044		7552.73	29.1881		7552.73	21.7801		7552.73	38.6721		7552.73	41.8987		7552.73	14.8325
7558.59	25.0277		7558.59	28.8098		7558.59	21.9575		7558.59	32.121		7558.59	34.277		7558.59	11.2358
7564.45	23.8386		7564.45	29.1141		7564.45	21.8715		7564.45	30.5264		7564.45	31.1723		7564.45	12.03
7570.31	26.1356		7570.31	27.9253		7570.31	23.355		7570.31	30.0126		7570.31	29.9854		7570.31	13.0682
7576.17	25.4629		7576.17	27.8731		7576.17	21.2385		7576.17	29.7664		7576.17	30.4821		7576.17	15.9039
7582.03	25.4557		7582.03	29.3219		7582.03	21.5148		7582.03	30.0429		7582.03	31.1616		7582.03	12.3743
7587.89	24.7481		7587.89	28.211		7587.89	25.3377		7587.89	31.3013		7587.89	33.2967		7587.89	13.9934
7593.75	23.8462		7593.75	29.5671		7593.75	21.8676		7593.75	33.7853		7593.75	36.3193		7593.75	13.7453
7599.61	24.2452		7599.61	30.1195		7599.61	21.5228		7599.61	41.2278		7599.61	45.7161		7599.61	13.165
7605.47	24.5125		7605.47	28.8926		7605.47	21.0095		7605.47	40.9875		7605.47	45.4634		7605.47	13.4013
7611.33	23.3795		7611.33	30.5573		7611.33	23.2778		7611.33	33.7004		7611.33	36.1621		7611.33	13.2841
7617.19	23.3876		7617.19	29.26		7617.19	21.3533		7617.19	31.0169		7617.19	33.3342		7617.19	12.9097
7623.05	23.3715		7623.05	28.7958		7623.05	21.5496		7623.05	29.8893		7623.05	31.9447		7623.05	13.0364
7628.91	24.4589		7628.91	29.1846		7628.91	26.293		7628.91	29.8621		7628.91	30.4576		7628.91	14.1177
7634.77	23.4847		7634.77	29.5132		7634.77	21.6913		7634.77	29.9023		7634.77	30.9979		7634.77	15.8399
7640.62	24.0432		7640.62	27.5358		7640.62	20.9699		7640.62	31.0861		7640.62	32.4941		7640.62	11.4013
7646.48	24.2818		7646.48	27.6809		7646.48	22.2101		7646.48	33.6122		7646.48	35.4462		7646.48	14.3036
7652.34	24.2652		7652.34	27.4552		7652.34	22.5863		7652.34	40.5293		7652.34	44.801		7652.34	13.7109
7658.2	22.9319		7658.2	27.1505		7658.2	22.1392		7658.2	40.9208		7658.2	45.9265		7658.2	12.0967
7664.06	24.8784		7664.06	27.9122		7664.06	21.7121		7664.06	34.2152		7664.06	36.5449		7664.06	12.2314
7669.92	22.803		7669.92	28.9688		7669.92	25.9974		7669.92	31.9222		7669.92	33.5219		7669.92	15.0144
7675.78	23.4181		7675.78	27.933		7675.78	21.506		7675.78	30.7384		7675.78	32.2477		7675.78	13.9242
7681.64	25.1656		7681.64	27.9458		7681.64	21.6297		7681.64	30.9942		7681.64	31.3924		7681.64	16.1754
7687.5	24.2503		7687.5	27.7052		7687.5	23.0182		7687.5	30.8555		7687.5	31.0227		7687.5	15.4975
7693.36	24.004		7693.36	28.5197		7693.36	23.2336		7693.36	31.0841		7693.36	31.8498		7693.36	14.0161
7699.22	23.5927		7699.22	27.3206		7699.22	21.8594		7699.22	32.7755		7699.22	33.8396		7699.22	13.5402
7705.08	25.1648		7705.08	26.8783		7705.08	20.9966		7705.08	39.056		7705.08	40.8164		7705.08	14.1782
7710.94	24.5752		7710.94	26.9194		7710.94	24.4233		7710.94	39.1793		7710.94	43.5814		7710.94	16.246
7716.8	24.1966		7716.8	26.5355		7716.8	20.848		7716.8	32.4571		7716.8	34.6215		7716.8	17.434
7722.66	24.9651		7722.66	26.074		7722.66	21.2687		7722.66	30.2544		7722.66	32.3103		7722.66	17.606
7728.52	24.5962		7728.52	26.6598		7728.52	22.8224		7728.52	29.0062		7728.52	30.7747		7728.52	17.3371
7734.38	24.103		7734.38	27.2515		7734.38	21.9474		7734.38	28.6045		7734.38	29.6197		7734.38	19.1652
7740.23	23.7212		7740.23	26.0417		7740.23	20.9627		7740.23	28.6794		7740.23	30.0682		7740.23	17.8324
7746.09	23.2093		7746.09	26.2968		7746.09	21.4013		7746.09	28.4499		7746.09	30.1987		7746.09	19.2785
7751.95	23.8561		7751.95	26.0136		7751.95	23.182		7751.95	30.7519		7751.95	31.1984		7751.95	23.9436
7757.81	23.7323		7757.81	25.6446		7757.81	21.1356		7757.81	37.7443		7757.81	40.7771		7757.81	26.9483
7763.67	24.3312		7763.67	27.37		7763.67	21.7295		7763.67	34.0922		7763.67	37.8282		7763.67	30.542
7769.53	24.2515		7769.53	26.2225		7769.53	23.0029		7769.53	29.9594		7769.53	32.7729		7769.53	38.7397
7775.39	25.2187		7775.39	27.3681		7775.39	22.1138		7775.39	29.2196		7775.39	30.0548		7775.39	35.2215
7781.25	24.1213		7781.25	25.6589		7781.25	21.1405		7781.25	28.9795		7781.25	30.1968		7781.25	28.2048
7787.11	24.0076		7787.11	26.4519		7787.11	22.1853		7787.11	29.0245		7787.11	29.8834		7787.11	22.4167
7792.97	22.054		7792.97	25.2897		7792.97	23.7156		7792.97	29.687		7792.97	29.8775		7792.97	19.32
7798.83	24.1774		7798.83	24.6729		7798.83	21.6349		7798.83	29.6849		7798.83	31.2085		7798.83	17.8925
7804.69	24.4139		7804.69	25.4566		7804.69	21.0577		7804.69	31.9258		7804.69	32.8221		7804.69	17.8585
7810.55	24.3085		7810.55	25.0338		7810.55	23.0113		7810.55	40.5174		7810.55	45.1004		7810.55	16.4785
7816.41	24.1299		7816.41	26.7953		7816.41	21.7248		7816.41	33.8932		7816.41	35.4949		7816.41	15.8384
7822.27	23.2335		7822.27	26.8767		7822.27	20.6715		7822.27	29.6224		7822.27	31.027		7822.27	16.025
7828.12	22.3621		7828.12	26.683		7828.12	21.3		7828.12	28.4738		7828.12	28.5778		7828.12	13.6158
7833.98	22.8221		7833.98	26.902		7833.98	22.6		7833.98	27.9271		7833.98	28.8693		7833.98	14.4094
7839.84	23.6928		7839.84	27.7386		7839.84	21.3635		7839.84	28.1776		7839.84	27.8227		7839.84	13.6005
7845.7	23.265		7845.7	27.7052		7845.7	20.8256		7845.7	27.94		7845.7	28.1644		7845.7	15.7716
7851.56	24.5351		7851.56	26.802		7851.56	23.5467		7851.56	29.1262		7851.56	30.1747		7851.56	14.2712
7857.42	25.1433		7857.42	26.334		7857.42	21.6976		7857.42	31.7378		7857.42	32.187		7857.42	15.6011
7863.28	23.6693		7863.28	27.2891		7863.28	21.5557		7863.28	40.6295		7863.28	44.1788		7863.28	13.7234
7869.14	24.5664		7869.14	27.0906		7869.14	21.7114		7869.14	34.9659		7869.14	37.7138		7869.14	14.9729
7875	23.8254		7875	25.364		7875	21.9612		7875	30.2156		7875	32.1812		7875	14.4281
7880.86	23.9073		7880.86	26.9355		7880.86	21.069		7880.86	28.8124		7880.86	29.1952		7880.86	13.4205
7886.72	22.5205		7886.72	27.3912		7886.72	21.5439		7886.72	28.2908		7886.72	28.555		7886.72	14.1696
7892.58	24.3205		7892.58	27.8581		7892.58	23.8813		7892.58	28.0542		7892.58	28.4389		7892.58	14.5333
7898.44	23.476		7898.44	27.0789		7898.44	22.3096		7898.44	28.4515		7898.44	28.4238		7898.44	13.3783
7904.3	24.5979		7904.3	27.4121		7904.3	22.4943		7904.3	28.6448		7904.3	28.5379		7904.3	13.7671
7910.16	24.5487		7910.16	27.36		7910.16	23.5391		7910.16	30.5485		7910.16	30.28		7910.16	15.0106
7916.02	23.7236		7916.02	26.9334		7916.02	23.7441		7916.02	37.8699		7916.02	40.111		7916.02	14.0808
7921.88	25.0018		7921.88	26.3279		7921.88	22.9446		7921.88	32.3353		7921.88	34.4381		7921.88	11.8347
7927.73	24.8077		7927.73	25.4185		7927.73	22.2423		7927.73	28.7439		7927.73	28.9848		7927.73	13.9824
7933.59	22.6156		7933.59	26.7365		7933.59	25.0433		7933.59	28.1292		7933.59	27.7479		7933.59	14.0521
7939.45	23.0968		7939.45	25.6555		7939.45	22.7639		7939.45	27.7424		7939.45	26.1068		7939.45	11.336
7945.31	25.411		7945.31	26.2343		7945.31	22.9871		7945.31	27.4866		7945.31	26.1821		7945.31	12.3052
7951.17	24.2852		7951.17	26.0394		7951.17	24.7958		7951.17	28.0734		7951.17	26.916		7951.17	12.1241
7957.03	24.6339		7957.03	24.8463		7957.03	24.1346		7957.03	28.2072		7957.03	27.7242		7957.03	11.4937
7962.89	25.2057		7962.89	26.2544		7962.89	23.998		7962.89	28.7672		7962.89	28.1573		7962.89	10.227
7968.75	25.4495		7968.75	27.5326		7968.75	22.7993		7968.75	29.715		7968.75	28.8667		7968.75	11.7814
7974.61	24.758		7974.61	25.3034		7974.61	26.7536		7974.61	28.6648		7974.61	28.6839		7974.61	10.6398
7980.47	25.4616		7980.47	25.1754		7980.47	23.3033		7980.47	28.5315		7980.47	27.204		7980.47	10.0997
7986.33	23.6173		7986.33	26.6608		7986.33	23.4777		7986.33	28.0855		7986.33	26.421		7986.33	10.5147
7992.19	25.9263		7992.19	26.0663		7992.19	29.6085		7992.19	27.8221		7992.19	26.5751		7992.19	10.4979
7998.05	25.2153		7998.05	26.6179		7998.05	25.7254		7998.05	27.4942		7998.05	25.5042		7998.05	9.61968
8003.91	24.7697		8003.91	26.1591		8003.91	23.1056		8003.91	27.4738		8003.91	26.4037		8003.91	9.73605
8009.77	24.3656		8009.77	26.0125		8009.77	23.3662		8009.77	27.526		8009.77	26.2506		8009.77	9.30705
8015.62	24.4096		8015.62	26.0585		8015.62	28.9041		8015.62	28.1239		8015.62	26.8762		8015.62	9.88535
8021.48	25.095		8021.48	25.1355		8021.48	23.1005		8021.48	32.2434		8021.48	29.0668		8021.48	10.4862
8027.34	24.8654		8027.34	25.867		8027.34	23.7134		8027.34	27.9025		8027.34	28.088		8027.34	10.3866
8033.2	25.5831		8033.2	23.9273		8033.2	33.4138		8033.2	26.765		8033.2	27.1741		8033.2	10.7612
8039.06	24.4422		8039.06	25.9228		8039.06	24.9808		8039.06	26.3096		8039.06	26.4111		8039.06	10.0249
8044.92	24.9336		8044.92	26.6515		8044.92	22.8885		8044.92	26.5495		8044.92	25.6611		8044.92	10.315
8050.78	25.711		8050.78	26.264		8050.78	24.9611		8050.78	26.4882		8050.78	27.078		8050.78	12.1413
8056.64	24.629		8056.64	25.6371		8056.64	29.9926		8056.64	26.5359		8056.64	26.2698		8056.64	11.0694
8062.5	23.9033		8062.5	25.9361		8062.5	22.5602		8062.5	26.9649		8062.5	27.7538		8062.5	13.618
8068.36	23.7229		8068.36	25.683		8068.36	22.3871		8068.36	29.8483		8068.36	32.1843		8068.36	13.29
8074.22	23.7432		8074.22	26.3776		8074.22	35.1424		8074.22	38.5029		8074.22	41.0172		8074.22	11.921
8080.08	22.9541		8080.08	27.308		8080.08	22.9303		8080.08	30.5987		8080.08	30.8737		8080.08	13.7318
8085.94	24.3067		8085.94	24.8762		8085.94	22.4471		8085.94	28.5711		8085.94	28.9179		8085.94	13.1165
8091.8	24.8086		8091.8	24.8761		8091.8	27.039		8091.8	27.419		8091.8	28.0737		8091.8	14.786
8097.66	23.9514		8097.66	24.7094		8097.66	30.381		8097.66	27.4728		8097.66	28.6781		8097.66	19.8769
8103.52	22.9658		8103.52	24.4009		8103.52	22.8444		8103.52	27.4286		8103.52	28.2619		8103.52	24.9393
8109.38	23.1862		8109.38	24.2528		8109.38	21.0889		8109.38	27.8111		8109.38	28.6798		8109.38	27.9925
8115.23	24.6355		8115.23	24.7027		8115.23	34.6159		8115.23	28.8374		8115.23	32.0677		8115.23	20.7046
8121.09	23.008		8121.09	25.6676		8121.09	20.9469		8121.09	32.4269		8121.09	36.2766		8121.09	18.6252
8126.95	23.9221		8126.95	25.8682		8126.95	22.4106		8126.95	42.7066		8126.95	47.246		8126.95	15.1687
8132.81	22.4286		8132.81	26.0224		8132.81	28.0516		8132.81	31.2287		8132.81	33.7912		8132.81	13.2729
8138.67	22.4944		8138.67	27.1783		8138.67	27.8957		8138.67	28.4343		8138.67	30.6454		8138.67	14.2821
8144.53	22.9507		8144.53	27.093		8144.53	22.3058		8144.53	27.279		8144.53	29.0462		8144.53	12.5121
8150.39	23.2982		8150.39	27.517		8150.39	21.9593		8150.39	27.0234		8150.39	28.2306		8150.39	10.9659
8156.25	23.3252		8156.25	26.5353		8156.25	32.763		8156.25	26.9253		8156.25	28.9519		8156.25	12.0849
8162.11	22.1536		8162.11	28.2181		8162.11	21.6869		8162.11	27.4011		8162.11	29.4409		8162.11	13.2639
8167.97	22.4384		8167.97	26.1418		8167.97	23.048		8167.97	28.6455		8167.97	31.3331		8167.97	12.8983
8173.83	24.038		8173.83	26.9123		8173.83	31.2554		8173.83	32.2302		8173.83	36.3147		8173.83	12.0244
8179.69	25.4162		8179.69	26.2544		8179.69	28.645		8179.69	44.5228		8179.69	49.1807		8179.69	10.6879
8185.55	24.6985		8185.55	25.1802		8185.55	23.7184		8185.55	32.8232		8185.55	37.5703		8185.55	10.452
8191.41	24.7308		8191.41	25.1641		8191.41	24.0763		8191.41	30.401		8191.41	34.2355		8191.41	11.7967
8197.27	23.1179		8197.27	24.3385		8197.27	35.9313		8197.27	29.7859		8197.27	32.7453		8197.27	9.92644
8203.12	23.321		8203.12	25.1169		8203.12	24.6169		8203.12	29.2125		8203.12	31.6771		8203.12	12.6039
8208.98	24.0878		8208.98	25.4713		8208.98	26.4091		8208.98	28.783		8208.98	30.5414		8208.98	12.2585
8214.84	24.0342		8214.84	24.0683		8214.84	37.365		8214.84	28.8494		8214.84	31.3075		8214.84	10.234
8220.7	23.1959		8220.7	26.1487		8220.7	31.1274		8220.7	30.1834		8220.7	33.2453		8220.7	11.2394
8226.56	23.5577		8226.56	24.473		8226.56	26.1336		8226.56	33.9369		8226.56	37.5575		8226.56	10.7623
8232.42	26.001		8232.42	25.7004		8232.42	29.691		8232.42	44.27		8232.42	48.285		8232.42	10.589
8238.28	25.02		8238.28	25.278		8238.28	39.656		8238.28	32.6301		8238.28	37.1727		8238.28	9.73204
8244.14	23.9296		8244.14	24.8847		8244.14	27.1048		8244.14	29.4774		8244.14	32.7331		8244.14	11.7226
8250	24.6347		8250	24.1296		8250	27.6786		8250	28.4451		8250	31.9165		8250	11.7874
8255.86	23.8944		8255.86	25.1046		8255.86	40.5679		8255.86	27.757		8255.86	30.2524		8255.86	9.83513
8261.72	23.7521		8261.72	26.138		8261.72	30.6886		8261.72	28.0419		8261.72	30.7323		8261.72	8.94516
8267.58	23.506		8267.58	26.1908		8267.58	28.2248		8267.58	29.0258		8267.58	31.032		8267.58	10.2125
8273.44	23.8836		8273.44	26.0901		8273.44	34.1915		8273.44	30.5873		8273.44	33.0427		8273.44	12.5174
8279.3	24.8639		8279.3	25.8442		8279.3	40.6875		8279.3	35.8899		8279.3	40.6703		8279.3	11.404
8285.16	23.8918		8285.16	24.1496		8285.16	29.5435		8285.16	40.2241		8285.16	43.8357		8285.16	12.4742
8291.02	24.5777		8291.02	24.6968		8291.02	27.4368		8291.02	33.8198		8291.02	39.2401		8291.02	12.7173
8296.88	23.1119		8296.88	24.2986		8296.88	41.0308		8296.88	32.0017		8296.88	35.0685		8296.88	10.7811
8302.73	24.7594		8302.73	25.8632		8302.73	27.9445		8302.73	30.8536		8302.73	34.3841		8302.73	10.7897
8308.59	22.5686		8308.59	24.5792		8308.59	28.6867		8308.59	30.8896		8308.59	33.5969		8308.59	12.712
8314.45	23.6212		8314.45	25.009		8314.45	36.0972		8314.45	31.3076		8314.45	33.8031		8314.45	14.2874
8320.31	21.8264		8320.31	24.6761		8320.31	39.087		8320.31	31.7021		8320.31	34.5593		8320.31	15.2394
8326.17	24.438		8326.17	24.7713		8326.17	29.0327		8326.17	33.7099		8326.17	37.6243		8326.17	14.2878
8332.03	23.1		8332.03	24.2572		8332.03	26.2488		8332.03	39.7232		8332.03	45.1493		8332.03	13.604
8337.89	24.6104		8337.89	24.0599		8337.89	37.895		8337.89	42.6306		8337.89	46.4695		8337.89	11.6914
8343.75	24.0138		8343.75	23.9795		8343.75	25.4418		8343.75	34.2849		8343.75	38.576		8343.75	13.9923
8349.61	23.0895		8349.61	24.9081		8349.61	27.6042		8349.61	31.4019		8349.61	34.7903		8349.61	13.7957
8355.47	23.0707		8355.47	25.3717		8355.47	34.8163		8355.47	29.5802		8355.47	33.5527		8355.47	17.7494
8361.33	22.2212		8361.33	24.706		8361.33	34.7263		8361.33	29.2788		8361.33	31.888		8361.33	15.8842
8367.19	23.0723		8367.19	22.9822		8367.19	27.1319		8367.19	29.4414		8367.19	32.8839		8367.19	15.5815
8373.05	23.2835		8373.05	23.6668		8373.05	24.8697		8373.05	30.7423		8373.05	34.0006		8373.05	15.5869
8378.91	24.0374		8378.91	24.8413		8378.91	37.1152		8378.91	33.6721		8378.91	37.5323		8378.91	15.4913
8384.77	23.5451		8384.77	24.3763		8384.77	25.5965		8384.77	40.2823		8384.77	45.8646		8384.77	14.7319
8390.62	23.0213		8390.62	25.2745		8390.62	28.4501		8390.62	45.3654		8390.62	49.7848		8390.62	17.3685
8396.48	24.3781		8396.48	25.416		8396.48	38.104		8396.48	35.5821		8396.48	39.1359		8396.48	16.7104
8402.34	23.5254		8402.34	24.2735		8402.34	34.8997		8402.34	32.9704		8402.34	35.5705		8402.34	19.7791
8408.2	24.7543		8408.2	24.8718		8408.2	28.4681		8408.2	31.3818		8408.2	34.1317		8408.2	17.6114
8414.06	24.2896		8414.06	24.8579		8414.06	29.0967		8414.06	30.7351		8414.06	33.7008		8414.06	19.4926
8419.92	23.4804		8419.92	24.0761		8419.92	42.9935		8419.92	30.4871		8419.92	32.7411		8419.92	20.9575
8425.78	23.8599		8425.78	24.8939		8425.78	28.5113		8425.78	31.4879		8425.78	34.3094		8425.78	22.0125
8431.64	23.6927		8431.64	24.4529		8431.64	30.6528		8431.64	33.6103		8431.64	37.1568		8431.64	25.4697
8437.5	25.168		8437.5	22.8151		8437.5	42.0363		8437.5	39.6652		8437.5	44.1159		8437.5	29.0849
8443.36	24.8542		8443.36	23.7023		8443.36	35.561		8443.36	44.4169		8443.36	49.1611		8443.36	38.2213
8449.22	24.1027		8449.22	24.8948		8449.22	30.6596		8449.22	34.1014		8449.22	37.3364		8449.22	37.7389
8455.08	24.7912		8455.08	23.936		8455.08	35.5126		8455.08	30.8987		8455.08	33.7516		8455.08	27.6845
8460.94	23.3887		8460.94	23.8052		8460.94	45.7062		8460.94	29.043		8460.94	31.9209		8460.94	25.0625
8466.8	21.9904		8466.8	24.9857		8466.8	31.979		8466.8	28.4222		8466.8	30.6206		8466.8	22.8175
8472.66	21.9625		8472.66	23.9061		8472.66	31.0783		8472.66	27.9831		8472.66	30.1718		8472.66	21.003
8478.52	20.5685		8478.52	25.0459		8478.52	43.604		8478.52	28.1755		8478.52	30.7862		8478.52	18.8292
8484.38	22.1742		8484.38	24.6552		8484.38	33.8656		8484.38	30.1808		8484.38	32.1765		8484.38	17.7491
8490.23	22.5021		8490.23	25.6054		8490.23	32.492		8490.23	34.9942		8490.23	38.1332		8490.23	17.6459
8496.09	21.9533		8496.09	23.8413		8496.09	39.282		8496.09	40.1595		8496.09	45.2218		8496.09	16.1173
8501.95	24.0547		8501.95	24.303		8501.95	45.547		8501.95	31.6448		8501.95	34.1689		8501.95	15.1386
8507.81	23.3786		8507.81	25.0396		8507.81	33.7538		8507.81	29.3886		8507.81	30.8299		8507.81	16.4928
8513.67	23.7467		8513.67	24.9275		8513.67	30.4147		8513.67	28.2547		8513.67	29.4601		8513.67	13.914
8519.53	22.9089		8519.53	24.7711		8519.53	42.1208		8519.53	27.7956		8519.53	28.3008		8519.53	13.8449
8525.39	23.1744		8525.39	23.9765		8525.39	30.2312		8525.39	27.5073		8525.39	27.5275		8525.39	13.3923
8531.25	22.6568		8531.25	24.1499		8531.25	31.9625		8531.25	27.7093		8531.25	28.493		8531.25	13.0271
8537.11	23.2613		8537.11	23.9565		8537.11	39.6274		8537.11	29.0567		8537.11	29.9415		8537.11	12.271
8542.97	22.9565		8542.97	24.9575		8542.97	42.5301		8542.97	33.4816		8542.97	36.8049		8542.97	14.4795
8548.83	22.7035		8548.83	25.8612		8548.83	32.3945		8548.83	35.76		8548.83	37.2352		8548.83	14.1134
8554.69	21.5259		8554.69	24.3308		8554.69	29.1981		8554.69	28.6648		8554.69	29.4294		8554.69	12.213
8560.55	23.0384		8560.55	24.6564		8560.55	35.4824		8560.55	27.0513		8560.55	27.4925		8560.55	10.8742
8566.41	22.9957		8566.41	25.1542		8566.41	27.749		8566.41	26.9055		8566.41	26.1036		8566.41	13.4768
8572.27	22.8428		8572.27	25.9704		8572.27	29.8646		8572.27	26.7228		8572.27	26.0261		8572.27	11.5241
8578.12	22.121		8578.12	25.1939		8578.12	37.096		8578.12	26.1247		8578.12	26.1831		8578.12	13.5141
8583.98	21.7495		8583.98	24.8323		8583.98	36.6332		8583.98	26.2649		8583.98	26.6035		8583.98	14.174
8589.84	22.6715		8589.84	25.495		8589.84	29.1908		8589.84	27.0061		8589.84	27.6342		8589.84	13.2244
8595.7	23.3771		8595.7	25.1094		8595.7	26.9194		8595.7	31.3397		8595.7	34.5657		8595.7	11.7179
8601.56	23.0602		8601.56	25.1705		8601.56	38.8979		8601.56	31.2937		8601.56	30.395		8601.56	12.1326
8607.42	22.0531		8607.42	23.2849		8607.42	27.5587		8607.42	27.6934		8607.42	26.5175		8607.42	13.3367
8613.28	21.4898		8613.28	24.4257		8613.28	29.9967		8613.28	26.8726		8613.28	25.5358		8613.28	13.6632
8619.14	22.5549		8619.14	24.7342		8619.14	39.6175		8619.14	26.707		8619.14	25.5912		8619.14	11.41
8625	21.7989		8625	25.3981		8625	36.1331		8625	26.8588		8625	26.0201		8625	14.7373
8630.86	22.3825		8630.86	25.4305		8630.86	30.237		8630.86	27.071		8630.86	26.7883		8630.86	10.8527
8636.72	21.5842		8636.72	22.457		8636.72	31.5147		8636.72	26.6527		8636.72	25.7581		8636.72	11.4509
8642.58	22.2109		8642.58	24.149		8642.58	45.4227		8642.58	26.9798		8642.58	27.0441		8642.58	15.1915
8648.44	22.1663		8648.44	23.1523		8648.44	30.4078		8648.44	30.1529		8648.44	32.3456		8648.44	15.6983
8654.3	23.2925		8654.3	23.7552		8654.3	31.8326		8654.3	29.1137		8654.3	29.9108		8654.3	11.6828
8660.16	24.8194		8660.16	22.6696		8660.16	42.9964		8660.16	27.36		8660.16	27.0065		8660.16	12.615
8666.02	23.3134		8666.02	22.7659		8666.02	36.3539		8666.02	27.0819		8666.02	26.5094		8666.02	10.0386
8671.88	22.3579		8671.88	24.0251		8671.88	32.1773		8671.88	27.0287		8671.88	26.0051		8671.88	13.1105
8677.73	21.9596		8677.73	23.1011		8677.73	37.5778		8677.73	26.8927		8677.73	26.9105		8677.73	12.2702
8683.59	23.3152		8683.59	22.6002		8683.59	47.5187		8683.59	26.6137		8683.59	26.6852		8683.59	15.8959
8689.45	22.6322		8689.45	23.6179		8689.45	33.7572		8689.45	27.1134		8689.45	27.3672		8689.45	12.0008
8695.31	22.2696		8695.31	22.134		8695.31	31.7947		8695.31	29.1335		8695.31	29.9646		8695.31	10.5631
8701.17	24.1617		8701.17	22.2842		8701.17	43.8739		8701.17	35.7155		8701.17	39.6687		8701.17	10.6658
8707.03	21.9601		8707.03	22.2801		8707.03	34.2576		8707.03	35.4875		8707.03	39.2613		8707.03	12.8106
8712.89	22.2206		8712.89	23.2157		8712.89	33.5751		8712.89	29.8768		8712.89	32.0967		8712.89	10.6197
8718.75	23.0281		8718.75	23.3285		8718.75	40.645		8718.75	28.4241		8718.75	29.5634		8718.75	14.5947
8724.61	22.7151		8724.61	24.3305		8724.61	46.724		8724.61	27.6633		8724.61	29.2988		8724.61	13.318
8730.47	21.5878		8730.47	22.8213		8730.47	35.053		8730.47	27.6454		8730.47	28.8631		8730.47	9.0918
8736.33	21.0257		8736.33	22.5895		8736.33	31.3973		8736.33	28.1638		8736.33	29.4589		8736.33	11.3466
8742.19	23.1164		8742.19	22.9366		8742.19	41.9949		8742.19	29.0795		8742.19	31.0624		8742.19	14.9139
8748.05	20.8237		8748.05	23.0012		8748.05	31.0647		8748.05	31.6725		8748.05	34.1726		8748.05	13.8885
8753.91	21.1477		8753.91	23.3113		8753.91	32.8129		8753.91	39.126		8753.91	42.0727		8753.91	11.0152
8759.77	23.4733		8759.77	23.1662		8759.77	40.7335		8759.77	38.0994		8759.77	42.2525		8759.77	11.9262
8765.62	21.6882		8765.62	21.2276		8765.62	43.374		8765.62	30.6705		8765.62	33.8063		8765.62	10.4578
8771.48	20.8308		8771.48	22.3893		8771.48	33.3663		8771.48	28.3553		8771.48	31.1074		8771.48	11.1887
8777.34	20.8032		8777.34	22.96		8777.34	29.6435		8777.34	27.5384		8777.34	29.1131		8777.34	15.9079
8783.2	23.2232		8783.2	22.8756		8783.2	35.972		8783.2	27.0377		8783.2	28.3195		8783.2	19.5357
8789.06	23.0206		8789.06	23.0081		8789.06	27.6169		8789.06	26.69		8789.06	28.3932		8789.06	15.3395
8794.92	22.3862		8794.92	22.5311		8794.92	29.4311		8794.92	27.8992		8794.92	29.9423		8794.92	10.5402
8800.78	23.4161		8800.78	22.7903		8800.78	37.0106		8800.78	30.8686		8800.78	33.6805		8800.78	13.4322
8806.64	21.9585		8806.64	22.7032		8806.64	36.3419		8806.64	37.3382		8806.64	39.8042		8806.64	14.2575
8812.5	22.8114		8812.5	22.2504		8812.5	28.7217		8812.5	36.7245		8812.5	42.2714		8812.5	13.9749
8818.36	21.4068		8818.36	22.8588		8818.36	26.3199		8818.36	31.293		8818.36	34.9662		8818.36	15.1465
8824.22	21.4746		8824.22	23.6268		8824.22	39.5209		8824.22	29.4717		8824.22	32.2928		8824.22	14.3176
8830.08	20.7664		8830.08	23.3457		8830.08	25.9955		8830.08	28.4254		8830.08	31.6991		8830.08	10.2426
8835.94	20.2358		8835.94	22.7837		8835.94	28.1353		8835.94	28.3527		8835.94	30.4035		8835.94	13.8368
8841.8	20.4789		8841.8	22.6517		8841.8	37.2698		8841.8	28.9244		8841.8	30.3727		8841.8	16.6353
8847.66	20.4266		8847.66	23.0825		8847.66	33.7683		8847.66	29.6124		8847.66	31.6045		8847.66	13.7875
8853.52	20.4619		8853.52	22.9954		8853.52	28.784		8853.52	32.8737		8853.52	34.8129		8853.52	13.7509
8859.38	21.2207		8859.38	22.4476		8859.38	31.4494		8859.38	41.4252		8859.38	45.4503		8859.38	11.5271
8865.23	21.6186		8865.23	22.3036		8865.23	45.6473		8865.23	35.3819		8865.23	38.8384		8865.23	10.0538
8871.09	21.1827		8871.09	23.149		8871.09	30.0731		8871.09	30.0194		8871.09	33.8024		8871.09	12.6599
8876.95	21.3182		8876.95	22.2991		8876.95	30.3404		8876.95	27.5695		8876.95	31.0875		8876.95	16.5011
8882.81	23.1725		8882.81	22.364		8882.81	41.2695		8882.81	26.7613		8882.81	29.6718		8882.81	15.2444
8888.67	23.1546		8888.67	22.2753		8888.67	34.5005		8888.67	26.7831		8888.67	29.4129		8888.67	11.5003
8894.53	22.0579		8894.53	22.8841		8894.53	31.2777		8894.53	27.6436		8894.53	30.0861		8894.53	11.0716
8900.39	21.4363		8900.39	21.2237		8900.39	37.2695		8900.39	28.7292		8900.39	31.0741		8900.39	10.9157
8906.25	22.1602		8906.25	23.3209		8906.25	46.9973		8906.25	32.6045		8906.25	35.1391		8906.25	10.0673
8912.11	21.1673		8912.11	24.0837		8912.11	33.4504		8912.11	44.036		8912.11	48.5285		8912.11	14.5133
8917.97	21.1407		8917.97	23.4239		8917.97	30.8789		8917.97	36.2417		8917.97	38.4624		8917.97	15.5407
8923.83	20.7983		8923.83	21.6069		8923.83	42.6589		8923.83	32.1693		8923.83	35.4233		8923.83	11.8296
8929.69	21.8609		8929.69	23.328		8929.69	32.6611		8929.69	30.4278		8929.69	32.3368		8929.69	10.1784
8935.55	20.6947		8935.55	24.9728		8935.55	32.3227		8935.55	29.7944		8935.55	31.9075		8935.55	12.9415
8941.41	20.9818		8941.41	24.345		8941.41	39.6174		8941.41	29.4021		8941.41	31.1819		8941.41	13.9404
8947.27	20.8381		8947.27	24.2812		8947.27	45.4691		8947.27	29.7802		8947.27	31.9927		8947.27	10.516
8953.12	21.2672		8953.12	23.942		8953.12	33.8554		8953.12	30.2996		8953.12	33.7712		8953.12	13.122
8958.98	21.9523		8958.98	24.0665		8958.98	29.8218		8958.98	33.9373		8958.98	36.2594		8958.98	11.5205
8964.84	22.0402		8964.84	23.3929		8964.84	39.799		8964.84	44.897		8964.84	49.7091		8964.84	8.4967
8970.7	21.2608		8970.7	24.132		8970.7	28.7876		8970.7	35.796		8970.7	40.6778		8970.7	11.3028
8976.56	20.7299		8976.56	23.4244		8976.56	30.3938		8976.56	29.9958		8976.56	34.7013		8976.56	15.0974
8982.42	20.6309		8982.42	22.1492		8982.42	38.0567		8982.42	27.6544		8982.42	32.0225		8982.42	13.8208
8988.28	19.8955		8988.28	22.5424		8988.28	40.4894		8988.28	26.9822		8988.28	30.7151		8988.28	10.4021
8994.14	21.5547		8994.14	22.2834		8994.14	30.6394		8994.14	26.9485		8994.14	29.9849		8994.14	9.9227
9000	20.6033		9000	22.5065		9000	27.0002		9000	27.5451		9000	30.3724		9000	9.80918
9005.86	20.4314		9005.86	22.9886		9005.86	33.4256		9005.86	28.6334		9005.86	31.6256		9005.86	9.08584
9011.72	21.0916		9011.72	22.0122		9011.72	24.4648		9011.72	32.2002		9011.72	36.5073		9011.72	13.6724
9017.58	20.2038		9017.58	22.5339		9017.58	25.5191		9017.58	42.0377		9017.58	46.6221		9017.58	15.0075
9023.44	19.445		9023.44	23.2219		9023.44	31.6085		9023.44	35.6402		9023.44	41.0483		9023.44	10.8827
9029.3	20.1859		9029.3	24.2137		9029.3	30.6122		9029.3	30.591		9029.3	34.9129		9029.3	10.43
9035.16	20.1535		9035.16	23.5978		9035.16	24.787		9035.16	29.0501		9035.16	32.5792		9035.16	11.3649
9041.02	19.9517		9041.02	24.0092		9041.02	23.1717		9041.02	28.272		9041.02	31.0738		9041.02	11.7702
9046.88	20.9981		9046.88	21.6522		9046.88	39.2455		9046.88	27.8136		9046.88	30.2195		9046.88	10.9495
9052.73	21.3832		9052.73	23.1562		9052.73	23.3472		9052.73	28.1841		9052.73	30.9119		9052.73	15.0319
9058.59	20.5638		9058.59	23.4653		9058.59	24.9435		9058.59	29.522		9058.59	32.7364		9058.59	14.5024
9064.45	18.6004		9064.45	22.7655		9064.45	33.8121		9064.45	33.2317		9064.45	37.4658		9064.45	11.2213
9070.31	19.5082		9070.31	22.1263		9070.31	30.1046		9070.31	39.3952		9070.31	42.4796		9070.31	12.7606
9076.17	19.4434		9076.17	22.647		9076.17	25.8134		9076.17	33.7818		9076.17	39.1961		9076.17	14.4765
9082.03	21.1804		9082.03	22.7062		9082.03	29.0167		9082.03	28.9381		9082.03	33.1171		9082.03	16.1996
9087.89	20.5029		9087.89	23.0729		9087.89	42.895		9087.89	26.6172		9087.89	31.175		9087.89	13.6861
9093.75	20.5915		9093.75	24.4964		9093.75	27.358		9093.75	25.6431		9093.75	29.0824		9093.75	17.3998
9099.61	20.0728		9099.61	23.3728		9099.61	26.8493		9099.61	25.245		9099.61	28.6786		9099.61	14.5241
9105.47	19.5759		9105.47	23.3478		9105.47	38.0028		9105.47	25.9029		9105.47	28.7424		9105.47	16.7857
9111.33	21.308		9111.33	22.8583		9111.33	30.8437		9111.33	26.7113		9111.33	30.0967		9111.33	22.0329
9117.19	20.8523		9117.19	23.1571		9117.19	27.2726		9117.19	30.8271		9117.19	35.3575		9117.19	30.4484
9123.05	20.1859		9123.05	23.1326		9123.05	33.0838		9123.05	37.4697		9123.05	40.6202		9123.05	32.924
9128.91	20.175		9128.91	22.8833		9128.91	42.5329		9128.91	31.2324		9128.91	35.945		9128.91	22.1992
9134.77	20.396		9134.77	22.3035		9134.77	29.3211		9134.77	28.6734		9134.77	30.921		9134.77	19.347
9140.62	20.9954		9140.62	22.5644		9140.62	26.4511		9140.62	26.5334		9140.62	29.1693		9140.62	15.8856
9146.48	19.6175		9146.48	23.1399		9146.48	38.1349		9146.48	26.4003		9146.48	28.6557		9146.48	17.4905
9152.34	20.5234		9152.34	22.6961		9152.34	27.9437		9152.34	25.7802		9152.34	28.1617		9152.34	16.1502
9158.2	20.3918		9158.2	22.581		9158.2	27.3288		9158.2	26.1774		9158.2	28.3277		9158.2	12.2737
9164.06	19.6958		9164.06	23.7011		9164.06	34.2756		9164.06	26.4829		9164.06	30.221		9164.06	11.7545
9169.92	19.0751		9169.92	23.3969		9169.92	39.7201		9169.92	30.783		9169.92	35.0189		9169.92	13.6842
9175.78	20.2774		9175.78	22.6067		9175.78	28.4425		9175.78	37.9399		9175.78	42.0016		9175.78	14.2103
9181.64	19.2135		9181.64	21.6908		9181.64	24.998		9181.64	27.6312		9181.64	29.5444		9181.64	11.5883
9187.5	19.5585		9187.5	21.0899		9187.5	34.1366		9187.5	25.1356		9187.5	26.682		9187.5	13.7862
9193.36	19.1652		9193.36	21.6353		9193.36	23.6977		9193.36	23.4915		9193.36	25.2872		9193.36	11.0306
9199.22	19.6742		9199.22	22.971		9199.22	24.6132		9199.22	23.5477		9199.22	24.4757		9199.22	8.75175
9205.08	20.7441		9205.08	22.2365		9205.08	31.5098		9205.08	23.2973		9205.08	24.5805		9205.08	13.0185
9210.94	20.6886		9210.94	22.5722		9210.94	33.6225		9210.94	23.6282		9210.94	24.6749		9210.94	15.5241
9216.8	20.6442		9216.8	22.4136		9216.8	24.3296		9216.8	24.2047		9216.8	26.2813		9216.8	12.6419
9222.66	20.0103		9222.66	22.6033		9222.66	21.1157		9222.66	27.5052		9222.66	31.0035		9222.66	9.68307
9228.52	19.5612		9228.52	24.0821		9228.52	27.6281		9228.52	36.6885		9228.52	40.3658		9228.52	9.35836
9234.38	18.7369		9234.38	23.4036		9234.38	19.602		9234.38	27.0412		9234.38	27.1826		9234.38	10.9412
9240.23	19.8226		9240.23	22.7616		9240.23	20.0191		9240.23	24.1627		9240.23	24.288		9240.23	8.97329
9246.09	20.6978		9246.09	23.1334		9246.09	24.6863		9246.09	23.8048		9246.09	23.4615		9246.09	13.6892
9251.95	20.1917		9251.95	22.0183		9251.95	23.8842		9251.95	23.1203		9251.95	22.9388		9251.95	13.6534
9257.81	19.8726		9257.81	21.8546		9257.81	19.3649		9257.81	22.2031		9257.81	22.3707		9257.81	9.08106
9263.67	21.203		9263.67	22.8628		9263.67	18.9155		9263.67	22.6295		9263.67	22.3142		9263.67	9.07208
9269.53	20.3431		9269.53	22.564		9269.53	30.2464		9269.53	22.9251		9269.53	24.5462		9269.53	12.5081
9275.39	19.574		9275.39	23.2367		9275.39	17.9118		9275.39	24.6924		9275.39	26.9328		9275.39	11.1781
9281.25	19.6213		9281.25	23.014		9281.25	18.9768		9281.25	32.8853		9281.25	34.635		9281.25	10.4193
9287.11	18.553		9287.11	22.648		9287.11	23.9723		9287.11	24.1224		9287.11	25.7603		9287.11	12.4829
9292.97	20.3289		9292.97	22.6606		9292.97	20.8595		9292.97	23.2375		9292.97	23.4818		9292.97	8.36815
9298.83	18.4809		9298.83	21.3964		9298.83	19.4888		9298.83	22.6148		9298.83	23.5669		9298.83	8.52063
9304.69	19.3428		9304.69	22.9052		9304.69	20.206		9304.69	22.5426		9304.69	22.3708		9304.69	12.1392
9310.55	21.1672		9310.55	20.3246		9310.55	32.0184		9310.55	21.9531		9310.55	21.9874		9310.55	12.4279
9316.41	20.1551		9316.41	21.7526		9316.41	19.4866		9316.41	22.208		9316.41	21.962		9316.41	8.8565
9322.27	20.5354		9322.27	21.9569		9322.27	19.1613		9322.27	23.0045		9322.27	21.6662		9322.27	9.26484
9328.12	20.7254		9328.12	21.9012		9328.12	26.6449		9328.12	24.7003		9328.12	25.8464		9328.12	7.72243
9333.98	19.763		9333.98	22.5445		9333.98	20.8129		9333.98	28.6846		9333.98	31.649		9333.98	8.10807
9339.84	21.3319		9339.84	21.5283		9339.84	19.9303		9339.84	24.1428		9339.84	26.6619		9339.84	9.70934
9345.7	19.7806		9345.7	21.1999		9345.7	24.0456		9345.7	22.7476		9345.7	23.7809		9345.7	13.4246
9351.56	19.1721		9351.56	20.2732		9351.56	32.9002		9351.56	22.5826		9351.56	23.5489		9351.56	11.1165
9357.42	19.7731		9357.42	20.2318		9357.42	21.1945		9357.42	22.2434		9357.42	22.6343		9357.42	7.94919
9363.28	18.6475		9363.28	20.3302		9363.28	20.1102		9363.28	22.5496		9363.28	22.6039		9363.28	7.71368
9369.14	19.5491		9369.14	21.1202		9369.14	27.5522		9369.14	22.6812		9369.14	23.6344		9369.14	9.23519
9375	19.5154		9375	20.8526		9375	20.1228		9375	24.0018		9375	23.5913		9375	8.8265
9380.86	19.2335		9380.86	21.3692		9380.86	20.8899		9380.86	27.9355		9380.86	30.9285		9380.86	10.3438
9386.72	20.3483		9386.72	21.2754		9386.72	27.1103		9386.72	30.1762		9386.72	30.1147		9386.72	11.5657
9392.58	19.5074		9392.58	20.3209		9392.58	32.183		9392.58	24.7546		9392.58	26.8312		9392.58	8.28618
9398.44	20.1179		9398.44	20.2521		9398.44	22.129		9398.44	23.2227		9398.44	24.679		9398.44	7.16478
9404.3	20.6028		9404.3	20.2268		9404.3	19.8638		9404.3	22.8616		9404.3	24.8354		9404.3	10.0374
9410.16	18.3163		9410.16	20.236		9410.16	24.6272		9410.16	23.512		9410.16	24.4859		9410.16	11.3532
9416.02	19.8947		9416.02	20.3806		9416.02	19.7059		9416.02	23.6613		9416.02	24.6417		9416.02	7.61285
9421.88	18.5093		9421.88	21.5165		9421.88	20.8132		9421.88	24.1988		9421.88	25.4139		9421.88	10.547
9427.73	19.9643		9427.73	20.2058		9427.73	27.4938		9427.73	25.7911		9427.73	27.0236		9427.73	8.04122
9433.59	19.7022		9433.59	20.8375		9433.59	29.6073		9433.59	30.3687		9433.59	34.5606		9433.59	7.41933
9439.45	18.4381		9439.45	20.1914		9439.45	21.4915		9439.45	33.1181		9439.45	35.393		9439.45	10.8659
9445.31	19.7515		9445.31	19.67		9445.31	19.412		9445.31	26.656		9445.31	29.1941		9445.31	12.4473
9451.17	19.0642		9451.17	18.9548		9451.17	23.4802		9451.17	25.3167		9451.17	26.2161		9451.17	10.3201
9457.03	19.1847		9457.03	21.2339		9457.03	19.0996		9457.03	24.7913		9457.03	25.567		9457.03	14.9243
9462.89	19.036		9462.89	21.1793		9462.89	18.9263		9462.89	24.7879		9462.89	25.6641		9462.89	15.514
9468.75	19.3904		9468.75	21.0742		9468.75	24.0174		9468.75	24.3694		9468.75	25.6913		9468.75	8.39578
9474.61	19.6903		9474.61	20.369		9474.61	22.8304		9474.61	24.8652		9474.61	26.439		9474.61	7.38692
9480.47	19.9274		9480.47	20.9873		9480.47	18.6972		9480.47	26.7268		9480.47	28.9315		9480.47	10.5961
9486.33	19.2186		9486.33	20.9189		9486.33	18.3946		9486.33	32.1801		9486.33	36.7612		9486.33	11.0339
9492.19	19.6426		9492.19	19.8939		9492.19	31.9211		9492.19	33.8234		9492.19	37.828		9492.19	7.66005
9498.05	19.7315		9498.05	21.5871		9498.05	18.5968		9498.05	26.1939		9498.05	27.6113		9498.05	6.64334
9503.91	21.0907		9503.91	21.1168		9503.91	18.5207		9503.91	24.0348		9503.91	25.4645		9503.91	9.07453
9509.77	20.7289		9509.77	21.2499		9509.77	23.0626		9509.77	23.0992		9509.77	24.3616		9509.77	8.26714
9515.62	18.5589		9515.62	21.1189		9515.62	20.9155		9515.62	23.1237		9515.62	23.8898		9515.62	7.76149
9521.48	19.4168		9521.48	21.8094		9521.48	19.9278		9521.48	23.5944		9521.48	24.2644		9521.48	9.88772
9527.34	19.6399		9527.34	20.4758		9527.34	23.362		9527.34	24.334		9527.34	25.0124		9527.34	8.04733
9533.2	19.5095		9533.2	21.3105		9533.2	36.102		9533.2	25.7661		9533.2	27.6963		9533.2	6.69086
9539.06	18.9259		9539.06	20.3883		9539.06	21.7788		9539.06	31.2294		9539.06	35.4014		9539.06	9.23194
9544.92	19.1091		9544.92	21.49		9544.92	20.9755		9544.92	34.3052		9544.92	38.8013		9544.92	10.5447
9550.78	20.6069		9550.78	22.4922		9550.78	30.0913		9550.78	26.9288		9550.78	28.4588		9550.78	7.16383
9556.64	19.9622		9556.64	21.2033		9556.64	23.8755		9556.64	25.0661		9556.64	26.4163		9556.64	8.26067
9562.5	19.5004		9562.5	21.4708		9562.5	22.4557		9562.5	24.3617		9562.5	25.215		9562.5	6.83785
9568.36	19.1096		9568.36	21.2199		9568.36	28.5325		9568.36	24.2192		9568.36	24.731		9568.36	7.07282
9574.22	19.2154		9574.22	21.9064		9574.22	37.3599		9574.22	23.6504		9574.22	24.3189		9574.22	8.07223
9580.08	19.3321		9580.08	22.5499		9580.08	24.5997		9580.08	23.8547		9580.08	25.5037		9580.08	10.9135
9585.94	19.0655		9585.94	22.0293		9585.94	22.5676		9585.94	25.4529		9585.94	28.4814		9585.94	8.69151
9591.8	18.1177		9591.8	22.1583		9591.8	32.8198		9591.8	29.8776		9591.8	33.2212		9591.8	7.028
9597.66	18.7952		9597.66	22.0816		9597.66	23.6268		9597.66	32.1516		9597.66	35.8128		9597.66	6.81385
9603.52	18.5092		9603.52	23.1243		9603.52	23.6317		9603.52	25.0382		9603.52	26.6725		9603.52	7.81881
9609.38	19.0246		9609.38	21.8476		9609.38	30.7119		9609.38	23.2372		9609.38	23.6032		9609.38	6.86482
9615.23	20.5019		9615.23	23.2449		9615.23	35.7649		9615.23	22.4389		9615.23	22.2552		9615.23	9.17246
9621.09	19.4065		9621.09	21.6721		9621.09	24.8711		9621.09	22.0418		9621.09	21.7176		9621.09	8.92228
9626.95	19.5252		9626.95	21.8278		9626.95	22.1319		9626.95	22.2173		9626.95	21.2171		9626.95	6.51898
9632.81	19.4948		9632.81	21.8002		9632.81	34.3966		9632.81	21.8535		9632.81	22.2325		9632.81	6.25624
9638.67	19.4094		9638.67	22.4796		9638.67	21.3725		9638.67	23.6669		9638.67	24.064		9638.67	8.52879
9644.53	18.3737		9644.53	21.7136		9644.53	22.1816		9644.53	29.4166		9644.53	32.5384		9644.53	8.06903
9650.39	19.3114		9650.39	20.7131		9650.39	29.375		9650.39	28.3254		9650.39	31.05		9650.39	6.88405
9656.25	19.4278		9656.25	21.0264		9656.25	31.2341		9656.25	24.4276		9656.25	25.6755		9656.25	7.40452
9662.11	18.5792		9662.11	20.7828		9662.11	22.3197		9662.11	22.7928		9662.11	23.3859		9662.11	6.64506
9667.97	18.3985		9667.97	20.3911		9667.97	20.0394		9667.97	22.258		9667.97	23.3529		9667.97	5.85952
9673.83	17.6771		9673.83	21.1533		9673.83	35.2936		9673.83	22.5092		9673.83	23.1155		9673.83	7.01784
9679.69	18.8147		9679.69	20.5009		9679.69	18.6075		9679.69	22.7497		9679.69	23.0715		9679.69	9.43403
9685.55	19.301		9685.55	20.1954		9685.55	19.1551		9685.55	22.7218		9685.55	24.0193		9685.55	6.80402
9691.41	19.2909		9691.41	20.4041		9691.41	23.1955		9691.41	24.7847		9691.41	25.1938		9691.41	6.0741
9697.27	18.4812		9697.27	20.291		9697.27	22.0043		9697.27	31.4281		9697.27	35.0433		9697.27	5.79244
9703.12	18.6577		9703.12	19.3784		9703.12	19.7523		9703.12	27.5017		9703.12	29.0976		9703.12	6.07532
9708.98	18.9334		9708.98	19.8487		9708.98	20.2112		9708.98	23.6295		9708.98	24.4662		9708.98	5.87447
9714.84	19.6627		9714.84	20.802		9714.84	36.243		9714.84	22.8681		9714.84	22.1856		9714.84	8.39438
9720.7	19.9076		9720.7	19.8885		9720.7	20.8236		9720.7	22.6193		9720.7	22.4482		9720.7	7.79566
9726.56	19.9097		9726.56	20.944		9726.56	21.5149		9726.56	22.5356		9726.56	21.9669		9726.56	7.11668
9732.42	18.8391		9732.42	20.1568		9732.42	29.9053		9732.42	23.0084		9732.42	21.2665		9732.42	5.94557
9738.28	18.7654		9738.28	19.9441		9738.28	25.9591		9738.28	22.8785		9738.28	23.0467		9738.28	6.58091
9744.14	18.5471		9744.14	20.3872		9744.14	22.8312		9744.14	24.4373		9744.14	25.158		9744.14	6.64327
9750	18.0022		9750	20.8896		9750	26.2722		9750	31.6613		9750	35.5776		9750	6.69699
9755.86	19.8992		9755.86	19.2665		9755.86	38.7028		9755.86	29.5168		9755.86	32.7108		9755.86	8.35448
9761.72	18.8495		9761.72	19.4104		9761.72	24.5151		9761.72	24.2508		9761.72	25.8982		9761.72	7.03717
9767.58	19.6512		9767.58	19.5129		9767.58	25.0265		9767.58	22.7205		9767.58	23.4485		9767.58	6.74386
9773.44	18.8522		9773.44	20.4117		9773.44	36.403		9773.44	22.0893		9773.44	22.3798		9773.44	6.91976
9779.3	19.7978		9779.3	20.965		9779.3	28.6005		9779.3	21.5596		9779.3	21.3217		9779.3	9.16542
9785.16	19.3354		9785.16	20.6428		9785.16	25.1243		9785.16	21.8656		9785.16	22.0047		9785.16	10.482
9791.02	18.8417		9791.02	19.4069		9791.02	30.5471		9791.02	22.4487		9791.02	22.6915		9791.02	15.8195
9796.88	19.781		9796.88	21.6053		9796.88	39.0446		9796.88	23.866		9796.88	25.0351		9796.88	22.8065
9802.73	19.0861		9802.73	21.6887		9802.73	26.553		9802.73	31.0464		9802.73	35.0676		9802.73	18.5142
9808.59	19.6413		9808.59	21.0165		9808.59	25.3332		9808.59	27.5932		9808.59	31.723		9808.59	11.5123
9814.45	18.6171		9814.45	20.9899		9814.45	38.6388		9814.45	22.2818		9814.45	24.7373		9814.45	8.80963
9820.31	17.9438		9820.31	22.5245		9820.31	27.0305		9820.31	21.3819		9820.31	22.6881		9820.31	7.01036
9826.17	18.9266		9826.17	19.9315		9826.17	25.1341		9826.17	21.2574		9826.17	20.8837		9826.17	6.83096
9832.03	19.6818		9832.03	21.3997		9832.03	31.9609		9832.03	20.9906		9832.03	20.6997		9832.03	6.02044
9837.89	18.7531		9837.89	20.6151		9837.89	36.9129		9837.89	21.355		9837.89	21.0767		9837.89	7.08367
9843.75	18.7743		9843.75	21.3914		9843.75	26.013		9843.75	21.3932		9843.75	20.8134		9843.75	5.45813
9849.61	19.5851		9849.61	22.3638		9849.61	23.4462		9849.61	22.193		9849.61	22.9036		9849.61	6.36492
9855.47	18.7769		9855.47	22.2988		9855.47	38.8407		9855.47	27.6075		9855.47	30.1222		9855.47	6.37328
9861.33	19.1558		9861.33	23.0309		9861.33	22.5706		9861.33	25.3425		9861.33	28.7406		9861.33	5.47173
9867.19	20.4302		9867.19	22.4559		9867.19	22.5845		9867.19	22.181		9867.19	23.2465		9867.19	5.58676
9873.05	19.3355		9873.05	22.0824		9873.05	29.5026		9873.05	21.2622		9873.05	21.4367		9873.05	6.56899
9878.91	20.8494		9878.91	22.1104		9878.91	31.0419		9878.91	20.9539		9878.91	20.9416		9878.91	5.97228
9884.77	19.3809		9884.77	22.3322		9884.77	22.4341		9884.77	20.5904		9884.77	21.5862		9884.77	5.55867
9890.62	19.3559		9890.62	21.8454		9890.62	20.399		9890.62	20.6004		9890.62	20.9951		9890.62	5.51729
9896.48	19.5336		9896.48	22.0387		9896.48	37.8344		9896.48	20.6921		9896.48	20.958		9896.48	5.38261
9902.34	18.472		9902.34	21.5323		9902.34	19.1269		9902.34	21.1638		9902.34	20.8951		9902.34	5.46971
9908.2	20.4808		9908.2	20.8951		9908.2	19.8472		9908.2	23.1754		9908.2	24.3983		9908.2	5.46649
9914.06	19.6303		9914.06	22.2028		9914.06	25.8574		9914.06	21.0183		9914.06	22.444		9914.06	6.63553
9919.92	19.1016		9919.92	22.3147		9919.92	24.7277		9919.92	20.3209		9919.92	20.4233		9919.92	5.22192
9925.78	19.7243		9925.78	22.202		9925.78	21.3875		9925.78	20.2311		9925.78	20.831		9925.78	5.09802
9931.64	18.5231		9931.64	20.5816		9931.64	22.3572		9931.64	20.5575		9931.64	20.4815		9931.64	5.21145
9937.5	18.742		9937.5	21.4171		9937.5	37.8178		9937.5	20.5327		9937.5	21.0967		9937.5	4.99779
9943.36	18.2402		9943.36	20.6268		9943.36	22.561		9943.36	20.7521		9943.36	20.4616		9943.36	5.77627
9949.22	19.0785		9949.22	19.9377		9949.22	24.2047		9949.22	21.0839		9949.22	20.6954		9949.22	5.72536
9955.08	17.5132		9955.08	20.7966		9955.08	34.3105		9955.08	21.4607		9955.08	21.8509		9955.08	5.59417
9960.94	19.0384		9960.94	19.9519		9960.94	29.6125		9960.94	26.3379		9960.94	29.7693		9960.94	4.79416
9966.8	18.7438		9966.8	19.8118		9966.8	24.6716		9966.8	21.8494		9966.8	22.096		9966.8	5.02242
9972.66	19.4947		9972.66	21.0364		9972.66	27.7058		9972.66	20.7147		9972.66	20.178		9972.66	5.31766
9978.52	18.7275		9978.52	21.9512		9978.52	39.8793		9978.52	20.2635		9978.52	19.0856		9978.52	5.1567
9984.38	19.5933		9984.38	19.3627		9984.38	25.6962		9984.38	20.2777		9984.38	19.6215		9984.38	5.30246
9990.23	19.0879		9990.23	19.8163		9990.23	26.5432		9990.23	19.9466		9990.23	19.5935		9990.23	5.32893
9996.09	18.9842		9996.09	19.1237		9996.09	38.6987		9996.09	20.1455		9996.09	18.9566		9996.09	4.77735
10002	18.4842		10002	19.8408		10002	30.4468		10002	20.2652		10002	20.0082		10002	4.78279
10007.8	18.6452		10007.8	19.3814		10007.8	25.9395		10007.8	20.9065		10007.8	20.0556		10007.8	4.92561
10013.7	19.5051		10013.7	20.1724		10013.7	31.0775		10013.7	25.6676		10013.7	28.4008		10013.7	5.09834
10019.5	18.4047		10019.5	20.2547		10019.5	39.2196		10019.5	20.6731		10019.5	22.1899		10019.5	4.7704
10025.4	19.3124		10025.4	19.5907		10025.4	26.7641		10025.4	20.0402		10025.4	19.5726		10025.4	4.87055
10031.2	17.8935		10031.2	18.1861		10031.2	25.3084		10031.2	19.6207		10031.2	18.9241		10031.2	4.77072
10037.1	17.9303		10037.1	19.7078		10037.1	39.5412		10037.1	19.2525		10037.1	18.6748		10037.1	4.72217
10043	17.6746		10043	18.4719		10043	26.9279		10043	19.3202		10043	19.2483		10043	4.77097
10048.8	19.2664		10048.8	19.6851		10048.8	24.788		10048.8	18.6196		10048.8	18.7144		10048.8	4.81672
10054.7	20.1842		10054.7	19.1303		10054.7	31.035		10054.7	19.3867		10054.7	18.1683		10054.7	4.84127
10060.5	18.9369		10060.5	17.9379		10060.5	35.5676		10060.5	19.6354		10060.5	19.5562		10060.5	4.49516
10066.4	19.2369		10066.4	18.7575		10066.4	25.1337		10066.4	24.3062		10066.4	28.1883		10066.4	4.56948
10072.3	19.3106		10072.3	17.4947		10072.3	22.4564		10072.3	20.1836		10072.3	20.94		10072.3	4.61232
10078.1	20.6556		10078.1	17.6448		10078.1	37.9427		10078.1	19.1415		10078.1	18.9328		10078.1	4.39113
10084	18.5148		10084	19.0361		10084	21.3597		10084	18.613		10084	18.1818		10084	4.82907
10089.8	18.9469		10089.8	18.8136		10089.8	21.2347		10089.8	18.3412		10089.8	17.4782		10089.8	4.52042
10095.7	19.3433		10095.7	17.209		10095.7	27.9998		10095.7	17.5736		10095.7	17.7098		10095.7	4.6482
10101.6	18.8282		10101.6	18.405		10101.6	29.1923		10101.6	17.6731		10101.6	17.0053		10101.6	4.74683
10107.4	18.7213		10107.4	17.1201		10107.4	21.1106		10107.4	18.018		10107.4	17.6214		10107.4	4.8276
10113.3	17.6098		10113.3	18.2324		10113.3	19.3086		10113.3	18.7115		10113.3	19.3071		10113.3	4.57656
10119.1	18.3564		10119.1	18.1229		10119.1	35.1863		10119.1	21.9546		10119.1	24.3104		10119.1	4.91681
10125	19.1835		10125	17.8151		10125	18.7404		10125	19.1773		10125	19.0706		10125	5.30461
10130.9	18.418		10130.9	17.4736		10130.9	20.7115		10130.9	18.9761		10130.9	17.5567		10130.9	9.51972
10136.7	17.3498		10136.7	16.8027		10136.7	28.5209		10136.7	19.1246		10136.7	17.5569		10136.7	11.2889
10142.6	18.5297		10142.6	18.3464		10142.6	26.901		10142.6	18.5705		10142.6	18.5293		10142.6	6.89212
10148.4	17.3798		10148.4	17.6495		10148.4	21.1907		10148.4	18.7514		10148.4	17.7522		10148.4	5.30639
10154.3	19.3847		10154.3	17.8435		10154.3	21.3835		10154.3	19.1546		10154.3	17.8973		10154.3	5.05303
10160.2	18.2		10160.2	18.8111		10160.2	35.3482		10160.2	19.3994		10160.2	18.6447		10160.2	5.12172
10166	18.6327		10166	15.8275		10166	21.588		10166	19.588		10166	19.2298		10166	5.2301
10171.9	18.689		10171.9	18.0176		10171.9	24.0001		10171.9	22.6053		10171.9	23.7047		10171.9	5.05576
10177.7	18.9485		10177.7	18.4176		10177.7	34.3827		10177.7	20.9679		10177.7	20.1376		10177.7	4.84045
10183.6	18.4738		10183.6	17.602		10183.6	29.3388		10183.6	20.215		10183.6	18.8631		10183.6	4.65776
10189.5	18.4454		10189.5	17.8381		10189.5	23.3251		10189.5	20.0908		10189.5	19.3688		10189.5	4.63663
10195.3	18.4501		10195.3	17.666		10195.3	25.3659		10195.3	20.4332		10195.3	19.888		10195.3	4.72867
10201.2	17.7907		10201.2	17.6751		10201.2	36.6552		10201.2	20.1581		10201.2	19.4778		10201.2	5.0714
10207	18.7873		10207	19.0253		10207	23.4843		10207	20.2201		10207	20.1762		10207	5.0028
10212.9	18.0317		10212.9	17.723		10212.9	24.5397		10212.9	20.286		10212.9	19.9788		10212.9	4.77204
10218.8	17.8033		10218.8	17.5857		10218.8	37.0249		10218.8	21.1474		10218.8	21.3277		10218.8	5.0156
10224.6	17.6228		10224.6	16.9889		10224.6	28.4502		10224.6	23.7475		10224.6	25.8647		10224.6	4.74568
10230.5	18.3959		10230.5	17.4813		10230.5	23.5207		10230.5	20.0353		10230.5	20.1974		10230.5	4.71628
10236.3	18.1895		10236.3	17.3244		10236.3	27.6724		10236.3	19.4882		10236.3	19.1223		10236.3	5.10407
10242.2	17.9298		10242.2	18.5886		10242.2	35.4339		10242.2	19.5061		10242.2	18.9305		10242.2	5.72291
10248	18.7946		10248	18.0881		10248	23.868		10248	19.5241		10248	19.3911		10248	4.94292
10253.9	17.7747		10253.9	18.6479		10253.9	23.0714		10253.9	19.8597		10253.9	18.7083		10253.9	4.93781
10259.8	16.9629		10259.8	18.8835		10259.8	37.6058		10259.8	20.2922		10259.8	19.3633		10259.8	4.64517
10265.6	18.2262		10265.6	17.7311		10265.6	24.6954		10265.6	20.7888		10265.6	20.2065		10265.6	4.90137
10271.5	18.2871		10271.5	17.4706		10271.5	22.322		10271.5	22.158		10271.5	23.401		10271.5	5.00393
10277.3	18.849		10277.3	17.8129		10277.3	27.6682		10277.3	26.469		10277.3	29.6788		10277.3	5.28563
10283.2	19.0177		10283.2	17.2683		10283.2	31.7522		10283.2	21.1804		10283.2	20.611		10283.2	5.48078
10289.1	18.1732		10289.1	18.4276		10289.1	22.463		10289.1	21.0383		10289.1	19.4543		10289.1	5.13662
10294.9	18.9255		10294.9	18.6289		10294.9	20.3207		10294.9	20.3315		10294.9	19.7293		10294.9	4.72865
10300.8	16.7065		10300.8	19.2342		10300.8	35.7879		10300.8	20.185		10300.8	19.4232		10300.8	4.9034
10306.6	17.8243		10306.6	19.007		10306.6	19.6949		10306.6	19.8345		10306.6	19.7585		10306.6	5.60431
10312.5	17.9751		10312.5	16.7441		10312.5	20.1248		10312.5	20.4319		10312.5	19.913		10312.5	4.75548
10318.4	18.8907		10318.4	18.2428		10318.4	26.6796		10318.4	20.7429		10318.4	21.5412		10318.4	5.3059
10324.2	17.5436		10324.2	18.3867		10324.2	27.7302		10324.2	23.6178		10324.2	25.6322		10324.2	4.9652
10330.1	17.8805		10330.1	17.8047		10330.1	20.1988		10330.1	28.874		10330.1	33.1385		10330.1	4.52164
10335.9	18.7367		10335.9	17.2984		10335.9	17.9279		10335.9	20.8769		10335.9	21.656		10335.9	4.84094
10341.8	18.3077		10341.8	17.9565		10341.8	32.6305		10341.8	19.3713		10341.8	19.9016		10341.8	6.29663
10347.7	18.2965		10347.7	17.9348		10347.7	17.7855		10347.7	18.9446		10347.7	19.4429		10347.7	5.56276
10353.5	17.6827		10353.5	17.8441		10353.5	19.5204		10353.5	18.8735		10353.5	18.2258		10353.5	5.78664
10359.4	17.4929		10359.4	17.277		10359.4	26.9549		10359.4	18.8129		10359.4	19.4551		10359.4	4.71085
10365.2	19.3673		10365.2	17.7032		10365.2	25.1479		10365.2	19.3339		10365.2	19.2878		10365.2	4.93722
10371.1	18.2165		10371.1	18.6818		10371.1	19.4988		10371.1	20.3307		10371.1	20.5351		10371.1	5.2353
10377	17.9713		10377	18.3142		10377	19.4219		10377	22.718		10377	25.4292		10377	6.42486
10382.8	16.8073		10382.8	18.3846		10382.8	31.0946		10382.8	28.9058		10382.8	32.9176		10382.8	7.0379
10388.7	18.4124		10388.7	17.8971		10388.7	18.7819		10388.7	22.0101		10388.7	22.1804		10388.7	5.59273
10394.5	17.6534		10394.5	18.1299		10394.5	21.3025		10394.5	20.4159		10394.5	20.0591		10394.5	5.24891
10400.4	17.8643		10400.4	18.085		10400.4	31.6937		10400.4	20.1406		10400.4	19.7648		10400.4	6.33659
10406.2	17.9227		10406.2	18.9674		10406.2	26.4909		10406.2	20.0373		10406.2	19.6631		10406.2	6.34974
10412.1	18.5273		10412.1	18.1571		10412.1	20.3558		10412.1	19.1393		10412.1	19.1019		10412.1	5.83061
10418	18.4393		10418	17.345		10418	20.8703		10418	19.5265		10418	19.1477		10418	7.31286
10423.8	18.1078		10423.8	17.5493		10423.8	30.5485		10423.8	20.0092		10423.8	20.4979		10423.8	6.58947
10429.7	18.3765		10429.7	16.9458		10429.7	19.425		10429.7	21.3755		10429.7	21.9298		10429.7	6.36314
10435.5	17.7658		10435.5	17.9796		10435.5	21.3741		10435.5	26.59		10435.5	29.8469		10435.5	8.41216
10441.4	17.3638		10441.4	18.056		10441.4	33.9947		10441.4	20.0339		10441.4	20.1498		10441.4	8.80706
10447.3	18.1902		10447.3	17.8132		10447.3	24.8559		10447.3	18.3914		10447.3	18.4746		10447.3	9.78657
10453.1	17.6055		10453.1	17.5832		10453.1	19.9338		10453.1	18.1817		10453.1	18.4992		10453.1	12.7286
10459	18.2742		10459	16.6623		10459	22.341		10459	18.2917		10459	17.1699		10459	12.4911
10464.8	17.4872		10464.8	18.4019		10464.8	29.0449		10464.8	18.7083		10464.8	18.1188		10464.8	15.3804
10470.7	17.7171		10470.7	17.9977		10470.7	19.1313		10470.7	18.6195		10470.7	17.0339		10470.7	27.1305
10476.6	17.8384		10476.6	18.7598		10476.6	19.6746		10476.6	19.5281		10476.6	19.3908		10476.6	26.5144
10482.4	17.7492		10482.4	18.8205		10482.4	33.8861		10482.4	21.3419		10482.4	23.1238		10482.4	17.2214
10488.3	17.4799		10488.3	18.3398		10488.3	20.7587		10488.3	22.9163		10488.3	24.4557		10488.3	12.1398
10494.1	18.4479		10494.1	17.1303		10494.1	18.4308		10494.1	19.9911		10494.1	20.6522		10494.1	10.8591
10500	17.5902		10500	18.4377		10500	22.427		10500	19.6505		10500	18.8715		10500	9.89869
10505.9	16.7851		10505.9	18.7498		10505.9	26.0316		10505.9	19.7165		10505.9	19.5647		10505.9	7.56393
10511.7	17.2849		10511.7	17.9993		10511.7	18.1643		10511.7	19.9834		10511.7	19.3811		10511.7	7.42639
10517.6	17.8992		10517.6	18.9385		10517.6	16.6791		10517.6	20.2371		10517.6	20.0378		10517.6	8.26805
10523.4	17.894		10523.4	18.3587		10523.4	31.639		10523.4	20.6615		10523.4	20.3205		10523.4	6.96692
10529.3	17.1744		10529.3	18.7141		10529.3	17.024		10529.3	21.128		10529.3	20.8436		10529.3	7.23996
10535.2	17.4703		10535.2	17.8821		10535.2	17.5713		10535.2	23.5479		10535.2	26.2701		10535.2	5.9757
10541	17.3143		10541	19.6602		10541	23.1011		10541	23.4119		10541	21.9376		10541	6.77098
10546.9	17.141		10546.9	18.5761		10546.9	23.9409		10546.9	20.3143		10546.9	19.1195		10546.9	5.91213
10552.7	17.5592		10552.7	18.3865		10552.7	17.5337		10552.7	19.2941		10552.7	18.7202		10552.7	6.5007
10558.6	17.7052		10558.6	18.4566		10558.6	16.4487		10558.6	19.4598		10558.6	18.2589		10558.6	5.7536
10564.5	18.5617		10564.5	18.8292		10564.5	27.5553		10564.5	19.3891		10564.5	17.9431		10564.5	6.14862
10570.3	16.3995		10570.3	19.1889		10570.3	16.3016		10570.3	19.6937		10570.3	18.5026		10570.3	5.60739
10576.2	17.4624		10576.2	18.4743		10576.2	17.9972		10576.2	19.5921		10576.2	18.3464		10576.2	7.26617
10582	17.4065		10582	18.9614		10582	25.1383		10582	19.3678		10582	18.2236		10582	6.86919
10587.9	17.26		10587.9	18.9985		10587.9	23.1598		10587.9	20.8793		10587.9	21.4018		10587.9	5.21393
10593.8	16.8666		10593.8	19.0057		10593.8	17.6762		10593.8	21.3043		10593.8	20.0072		10593.8	5.60412
10599.6	16.7715		10599.6	20.0043		10599.6	16.5639		10599.6	19.3266		10599.6	17.8027		10599.6	4.86222
10605.5	17.8961		10605.5	17.9859		10605.5	25.7564		10605.5	18.6937		10605.5	17.2778		10605.5	5.10299
10611.3	17.0299		10611.3	18.3814		10611.3	16.4609		10611.3	18.8749		10611.3	17.4723		10611.3	6.95785
10617.2	17.5777		10617.2	19.2514		10617.2	18.2413		10617.2	18.4693		10617.2	17.1441		10617.2	7.08065
10623	17.8078		10623	18.2512		10623	27.6437		10623	18.3103		10623	17.6582		10623	5.54001
10628.9	18.1161		10628.9	19.036		10628.9	22.3884		10628.9	18.5823		10628.9	17.2235		10628.9	4.90133
10634.8	17.0297		10634.8	20.9521		10634.8	17.2559		10634.8	18.5629		10634.8	18.1302		10634.8	5.80479
10640.6	17.593		10640.6	20.268		10640.6	17.7102		10640.6	18.658		10640.6	17.1175		10640.6	5.93711
10646.5	16.8747		10646.5	21.4267		10646.5	25.9504		10646.5	20.2886		10646.5	18.0422		10646.5	4.91112
10652.3	17.5107		10652.3	19.2908		10652.3	16.3557		10652.3	18.0231		10652.3	17.3367		10652.3	6.56066
10658.2	16.6766		10658.2	18.4556		10658.2	17.4445		10658.2	17.9691		10658.2	17.6124		10658.2	5.1958
10664.1	18.1875		10664.1	19.6633		10664.1	28.79		10664.1	17.7474		10664.1	18.1617		10664.1	4.9258
10669.9	17.3055		10669.9	19.6467		10669.9	20.1885		10669.9	18.0652		10669.9	18.0052		10669.9	6.27611
10675.8	16.4223		10675.8	20.0908		10675.8	16.5703		10675.8	18.6031		10675.8	18.2617		10675.8	6.82326
10681.6	16.485		10681.6	17.8317		10681.6	18.4437		10681.6	18.1027		10681.6	17.55		10681.6	5.72594
10687.5	17.0729		10687.5	18.1043		10687.5	24.2012		10687.5	18.2586		10687.5	17.3389		10687.5	5.26073
10693.4	17.5826		10693.4	18.9274		10693.4	15.8863		10693.4	18.6172		10693.4	19.1045		10693.4	4.79269
10699.2	18.3696		10699.2	18.2372		10699.2	15.6401		10699.2	20.0147		10699.2	21.5148		10699.2	4.51806
10705.1	16.3233		10705.1	19.6533		10705.1	28.0023		10705.1	19.1111		10705.1	18.412		10705.1	5.02939
10710.9	16.6786		10710.9	18.1269		10710.9	16.5921		10710.9	19.4116		10710.9	18.732		10710.9	7.02398
10716.8	16.8114		10716.8	18.6512		10716.8	15.4915		10716.8	19.5173		10716.8	18.4565		10716.8	6.35834
10722.7	16.4499		10722.7	19.894		10722.7	18.5312		10722.7	19.4168		10722.7	18.9992		10722.7	4.78426
10728.5	16.8669		10728.5	20.1699		10728.5	21.8402		10728.5	19.1004		10728.5	18.6363		10728.5	4.3408
10734.4	17.3292		10734.4	19.0583		10734.4	15.6261		10734.4	19.5089		10734.4	19.3049		10734.4	5.1665
10740.2	16.3753		10740.2	18.8317		10740.2	14.6675		10740.2	19.916		10740.2	19.8631		10740.2	4.96858
10746.1	16.9227		10746.1	20.1121		10746.1	24.9676		10746.1	24.1744		10746.1	25.2439		10746.1	5.77372
10752	17.2004		10752	19.0192		10752	14.4999		10752	21.3183		10752	19.9395		10752	6.49602
10757.8	16.727		10757.8	19.2928		10757.8	14.7977		10757.8	18.9848		10757.8	18.774		10757.8	4.87179
10763.7	15.6063		10763.7	19.6601		10763.7	18.6659		10763.7	18.357		10763.7	18.3533		10763.7	4.30524
10769.5	16.9553		10769.5	19.5177		10769.5	19.2337		10769.5	18.2449		10769.5	17.9603		10769.5	5.47195
10775.4	16.1104		10775.4	18.0575		10775.4	14.2177		10775.4	18.1436		10775.4	17.9417		10775.4	6.17981
10781.2	16.2002		10781.2	19.3715		10781.2	13.9057		10781.2	19.1105		10781.2	18.7517		10781.2	4.80918
10787.1	15.6679		10787.1	17.5174		10787.1	20.9735		10787.1	19.8153		10787.1	19.9193		10787.1	5.29016
10793	16.7493		10793	19.0755		10793	14.1351		10793	21.0924		10793	22.8072		10793	4.91326
10798.8	16.0368		10798.8	19.8038		10798.8	14.639		10798.8	28.5047		10798.8	32.4646		10798.8	4.24439
10804.7	16.9246		10804.7	19.6528		10804.7	19.1215		10804.7	25.0766		10804.7	26.6829		10804.7	5.62482
10810.5	17.6528		10810.5	19.9002		10810.5	17.6545		10810.5	20.5692		10810.5	21.79		10810.5	8.78732
10816.4	16.5486		10816.4	17.2958		10816.4	13.8456		10816.4	20.0315		10816.4	19.8145		10816.4	6.54874
10822.3	16.8445		10822.3	16.7617		10822.3	13.8122		10822.3	19.311		10822.3	20.0357		10822.3	4.73005
10828.1	16.2922		10828.1	17.2318		10828.1	17.9571		10828.1	19.4917		10828.1	19.6156		10828.1	4.73655
10834	17.1149		10834	17.7534		10834	13.8858		10834	19.9651		10834	21.2483		10834	4.95086
10839.8	17.4939		10839.8	18.5114		10839.8	14.283		10839.8	20.9218		10839.8	22.5762		10839.8	4.96615
10845.7	16.1865		10845.7	19.1381		10845.7	19.9089		10845.7	23.6343		10845.7	25.3777		10845.7	6.3586
10851.6	16.664		10851.6	16.9989		10851.6	16.3306		10851.6	31.5754		10851.6	36.1696		10851.6	6.44662
10857.4	16.8569		10857.4	18.1016		10857.4	13.9245		10857.4	26.8349		10857.4	30.1101		10857.4	5.01574
10863.3	17.2021		10863.3	18.2571		10863.3	14.1046		10863.3	21.7008		10863.3	23.1651		10863.3	4.71367
10869.1	17.0108		10869.1	18.521		10869.1	18.0489		10869.1	20.3233		10869.1	19.6832		10869.1	5.63918
10875	17.2317		10875	17.2215		10875	13.4523		10875	19.8742		10875	19.3627		10875	5.64475
10880.9	17.2761		10880.9	18.2303		10880.9	14.0597		10880.9	19.5517		10880.9	20.0777		10880.9	5.24192
10886.7	17.2182		10886.7	18.066		10886.7	20.5588		10886.7	19.4713		10886.7	20.0034		10886.7	6.22128
10892.6	17.2443		10892.6	18.8272		10892.6	14.6123		10892.6	20.4649		10892.6	20.9603		10892.6	4.95118
10898.4	16.7529		10898.4	18.3972		10898.4	12.9664		10898.4	22.6339		10898.4	25.0542		10898.4	4.39095
10904.3	16.4186		10904.3	18.611		10904.3	14.1867		10904.3	31.575		10904.3	35.6464		10904.3	5.77564
10910.2	17.2349		10910.2	18.538		10910.2	18.2624		10910.2	27.8405		10910.2	31.7851		10910.2	6.69009
10916	16.2943		10916	18.194		10916	13.0748		10916	23.0331		10916	25.0216		10916	4.88294
10921.9	17.357		10921.9	17.4362		10921.9	12.7544		10921.9	21.2241		10921.9	22.3575		10921.9	5.04889
10927.7	17.4517		10927.7	17.2257		10927.7	18.2601		10927.7	20.5218		10927.7	21.0703		10927.7	4.57325
10933.6	16.6947		10933.6	17.482		10933.6	13.1423		10933.6	20.034		10933.6	20.3924		10933.6	4.40861
10939.5	17.8003		10939.5	16.3858		10939.5	13.0552		10939.5	19.6461		10939.5	20.9111		10939.5	4.55855
10945.3	16.8762		10945.3	17.0822		10945.3	14.8025		10945.3	20.2163		10945.3	21.5281		10945.3	6.71174
10951.2	16.1798		10951.2	16.744		10951.2	16.9813		10951.2	22.6376		10951.2	24.1913		10951.2	5.98227
10957	16.1179		10957	16.4724		10957	12.532		10957	29.8104		10957	32.8722		10957	4.15967
10962.9	16.38		10962.9	17.9609		10962.9	12.2988		10962.9	24.7794		10962.9	29.6785		10962.9	4.29192
10968.8	16.8588		10968.8	17.7257		10968.8	17.1228		10968.8	20.035		10968.8	23.5796		10968.8	5.14213
10974.6	17.8575		10974.6	18.2448		10974.6	12.2331		10974.6	19.137		10974.6	22.5167		10974.6	4.68463
10980.5	17.1775		10980.5	19.1973		10980.5	12.0249		10980.5	18.4589		10980.5	19.938		10980.5	5.43949
10986.3	15.2636		10986.3	18.6779		10986.3	14.6327		10986.3	18.1787		10986.3	20.1186		10986.3	6.10197
10992.2	15.8134		10992.2	18.9419		10992.2	15.2569		10992.2	18.2463		10992.2	19.4499		10992.2	4.91081
10998	16.8148		10998	19.0547		10998	12.7574		10998	18.366		10998	19.6705		10998	4.96878
11003.9	16.3218		11003.9	18.9998		11003.9	11.9809		11003.9	20.3085		11003.9	21.975		11003.9	5.80121
11009.8	16.7056		11009.8	18.1789		11009.8	15.4914		11009.8	25.8744		11009.8	27.4147		11009.8	6.12581
11015.6	15.8792		11015.6	18.2669		11015.6	12.2291		11015.6	22.1949		11015.6	25.6788		11015.6	4.5258
11021.5	16.3079		11021.5	18.44		11021.5	12.204		11021.5	20.5949		11021.5	21.4362		11021.5	5.657
11027.3	16.5901		11027.3	18.2235		11027.3	14.7752		11027.3	19.694		11027.3	20.3939		11027.3	5.08926
11033.2	16.7543		11033.2	17.5906		11033.2	13.5928		11033.2	19.2834		11033.2	20.2001		11033.2	4.81655
11039.1	16.1658		11039.1	17.2118		11039.1	12.63		11039.1	19.0484		11039.1	19.4671		11039.1	5.39166
11044.9	16.1956		11044.9	17.4079		11044.9	12.1638		11044.9	19.5371		11044.9	20.1893		11044.9	7.34331
11050.8	16.5482		11050.8	16.8759		11050.8	14.6305		11050.8	19.234		11050.8	21.4229		11050.8	5.88804
11056.6	17.5052		11056.6	16.8037		11056.6	11.7694		11056.6	22.3493		11056.6	23.7601		11056.6	4.85119
11062.5	16.517		11062.5	17.0645		11062.5	12.0921		11062.5	30.2513		11062.5	33.8792		11062.5	5.69401
11068.4	16.9926		11068.4	18.4995		11068.4	13.6414		11068.4	20.6094		11068.4	21.9368		11068.4	5.66754
11074.2	16.6332		11074.2	18.8137		11074.2	12.1648		11074.2	18.8125		11074.2	20.8956		11074.2	6.26391
11080.1	16.5084		11080.1	18.1091		11080.1	11.8429		11080.1	17.3168		11080.1	18.6963		11080.1	7.65514
11085.9	17.0107		11085.9	17.0757		11085.9	11.9222		11085.9	17.0147		11085.9	18.2015		11085.9	7.05072
11091.8	16.4319		11091.8	17.8083		11091.8	13.4552		11091.8	17.1319		11091.8	17.9301		11091.8	6.95727
11097.7	16.0013		11097.7	16.9375		11097.7	11.7023		11097.7	17.8296		11097.7	18.4603		11097.7	7.47926
11103.5	16.6629		11103.5	17.4292		11103.5	11.5152		11103.5	17.4017		11103.5	19.4144		11103.5	8.02159
11109.4	16.8985		11109.4	15.6937		11109.4	11.8909		11109.4	19.5741		11109.4	22.6823		11109.4	8.50877
11115.2	15.431		11115.2	16.1882		11115.2	11.2742		11115.2	31.8138		11115.2	35.1855		11115.2	10.1334
11121.1	16.7332		11121.1	17.0246		11121.1	11.0099		11121.1	21.4165		11121.1	23.8189		11121.1	11.9064
11127	15.9258		11127	18.6393		11127	11.7361		11127	19.1206		11127	20.6149		11127	12.2381
11132.8	15.3334		11132.8	17.754		11132.8	12.697		11132.8	18.0674		11132.8	19.0505		11132.8	14.9158
11138.7	15.48		11138.7	16.3992		11138.7	11.2135		11138.7	17.7388		11138.7	18.4194		11138.7	18.1656
11144.5	16.4776		11144.5	17.4652		11144.5	11.2458		11144.5	17.6526		11144.5	17.5107		11144.5	26.4397
11150.4	15.7768		11150.4	16.9695		11150.4	11.8168		11150.4	18.1972		11150.4	18.0629		11150.4	29.5744
11156.2	18.2774		11156.2	16.7228		11156.2	11.3241		11156.2	18.3164		11156.2	19.3215		11156.2	20.9199
11162.1	16.4942		11162.1	16.9849		11162.1	11.082		11162.1	20.4553		11162.1	21.6993		11162.1	17.857
11168	16.8511		11168	16.9198		11168	11.6841		11168	29.8172		11168	33.364		11168	14.1009
11173.8	16.5333		11173.8	17.4117		11173.8	12.1471		11173.8	19.2658		11173.8	22.4831		11173.8	11.7913
11179.7	16.9703		11179.7	16.9595		11179.7	11.3171		11179.7	17.6675		11179.7	19.4483		11179.7	10.4174
11185.5	16.4756		11185.5	16.9655		11185.5	11.4894		11185.5	17.6184		11185.5	18.4896		11185.5	9.64036
11191.4	16.2809		11191.4	17.2673		11191.4	11.8135		11191.4	17.1654		11191.4	17.9213		11191.4	9.23817
11197.3	15.0557		11197.3	17.6665		11197.3	11.3739		11197.3	17.2279		11197.3	17.3563		11197.3	9.21437
11203.1	15.8814		11203.1	16.3468		11203.1	11.2888		11203.1	17.1073		11203.1	16.3425		11203.1	7.05113
11209	15.8066		11209	17.57		11209	12.3118		11209	17.3968		11209	16.7701		11209	7.39654
11214.8	15.6816		11214.8	16.7974		11214.8	12.1087		11214.8	18.8414		11214.8	19.451		11214.8	7.19849
11220.7	15.7611		11220.7	16.0677		11220.7	11.3951		11220.7	25.1441		11220.7	28.5316		11220.7	7.06976
11226.6	15.3283		11226.6	16.5174		11226.6	11.6169		11226.6	19.086		11226.6	20.1276		11226.6	6.58609
11232.4	15.4209		11232.4	16.5221		11232.4	12.2213		11232.4	17.4689		11232.4	17.4007		11232.4	5.68684
11238.3	16.3198		11238.3	16.9951		11238.3	11.3856		11238.3	17.2871		11238.3	16.8964		11238.3	6.47445
11244.1	16.7013		11244.1	16.5311		11244.1	11.3451		11244.1	16.4581		11244.1	16.0727		11244.1	7.06665
11250	15.4506		11250	16.3202		11250	12.6609		11250	17.052		11250	16.3247		11250	4.99684
11255.9	16.4094		11255.9	16.4747		11255.9	12.0693		11255.9	16.8472		11255.9	15.9403		11255.9	5.49463
11261.7	16.3604		11261.7	16.3177		11261.7	11.681		11261.7	16.933		11261.7	16.3047		11261.7	5.6314
11267.6	15.7325		11267.6	15.3645		11267.6	11.085		11267.6	17.7168		11267.6	17.0437		11267.6	4.77793
11273.4	15.1186		11273.4	16.977		11273.4	13.2036		11273.4	22.5897		11273.4	21.223		11273.4	5.11185
11279.3	15.1713		11279.3	16.0033		11279.3	12.2027		11279.3	17.5998		11279.3	17.347		11279.3	6.68685
11285.2	15.9624		11285.2	16.8386		11285.2	11.8134		11285.2	16.8421		11285.2	15.3996		11285.2	5.32646
11291	16.2058		11291	14.8504		11291	13.3064		11291	16.8208		11291	16.3176		11291	4.34401
11296.9	16.4591		11296.9	16.5541		11296.9	11.9729		11296.9	16.7599		11296.9	16.1107		11296.9	5.10193
11302.7	16.3167		11302.7	15.2212		11302.7	12.2904		11302.7	16.8481		11302.7	15.9691		11302.7	4.7331
11308.6	16.8711		11308.6	16.1328		11308.6	12.1303		11308.6	16.7658		11308.6	15.6569		11308.6	4.87727
11314.5	16.1964		11314.5	15.9572		11314.5	13.397		11314.5	16.9033		11314.5	16.1852		11314.5	5.4081
11320.3	16.468		11320.3	15.7015		11320.3	12.1544		11320.3	17.842		11320.3	17.2735		11320.3	5.86775
11326.2	15.82		11326.2	16.8302		11326.2	12.5192		11326.2	22.0328		11326.2	21.341		11326.2	4.06893
11332	16.8312		11332	15.9159		11332	14.0147		11332	17.3205		11332	16.4994		11332	5.11176
11337.9	16.7898		11337.9	17.0931		11337.9	12.4721		11337.9	17.0551		11337.9	15.9529		11337.9	4.72649
11343.8	17.5467		11343.8	17.2859		11343.8	12.1603		11343.8	16.8096		11343.8	15.0556		11343.8	5.6012
11349.6	17.2118		11349.6	16.817		11349.6	12.5436		11349.6	17.0159		11349.6	15.5818		11349.6	4.55921
11355.5	17.1129		11355.5	15.3053		11355.5	14.5358		11355.5	17.0632		11355.5	15.9412		11355.5	6.02432
11361.3	17.718		11361.3	15.0997		11361.3	11.8044		11361.3	17.4788		11361.3	16.2332		11361.3	4.62164
11367.2	15.1455		11367.2	16.5078		11367.2	12.1848		11367.2	17.8808		11367.2	17.1305		11367.2	4.01585
11373	17.0472		11373	16.1245		11373	15.3786		11373	20.5975		11373	22.5241		11373	4.71773
11378.9	17.3989		11378.9	16.9968		11378.9	11.6526		11378.9	25.4077		11378.9	28.2535		11378.9	6.39096
11384.8	16.3698		11384.8	15.9781		11384.8	12.3179		11384.8	18.2063		11384.8	18.9716		11384.8	3.86729
11390.6	16.9721		11390.6	16.2168		11390.6	13.7462		11390.6	17.6352		11390.6	18.3175		11390.6	5.6347
11396.5	16.3519		11396.5	17.017		11396.5	15.3764		11396.5	17.7349		11396.5	16.5878		11396.5	3.73069
11402.3	15.794		11402.3	15.6203		11402.3	12.3539		11402.3	17.4562		11402.3	16.4604		11402.3	3.7889
11408.2	16.1708		11408.2	16.2858		11408.2	12.0438		11408.2	17.5088		11408.2	16.6801		11408.2	4.09192
11414.1	16.1731		11414.1	16.6486		11414.1	15.5516		11414.1	17.3317		11414.1	16.4546		11414.1	5.25821
11419.9	16.6071		11419.9	14.9429		11419.9	11.7284		11419.9	18.1258		11419.9	19.2899		11419.9	5.06579
11425.8	16.4458		11425.8	15.9096		11425.8	12.0392		11425.8	21.8858		11425.8	24.8493		11425.8	3.54618
11431.6	16.6892		11431.6	17.1819		11431.6	13.8511		11431.6	29.1421		11431.6	31.5423		11431.6	3.456
11437.5	15.6031		11437.5	15.204		11437.5	13.8171		11437.5	19.9119		11437.5	20.8834		11437.5	4.438
11443.4	15.7909		11443.4	15.7247		11443.4	12.0399		11443.4	18.5327		11443.4	18.4221		11443.4	3.80364
11449.2	16.3964		11449.2	14.9061		11449.2	11.6101		11449.2	18.0565		11449.2	18.7563		11449.2	4.15132
11455.1	14.9513		11455.1	15.8675		11455.1	15.7929		11455.1	18.4071		11455.1	18.2471		11455.1	4.56848
11460.9	16.9004		11460.9	16.0531		11460.9	11.5477		11460.9	17.8694		11460.9	17.4397		11460.9	3.45979
11466.8	16.2265		11466.8	15.767		11466.8	12.0768		11466.8	18.0199		11466.8	18.1304		11466.8	3.50281
11472.7	15.8987		11472.7	15.8585		11472.7	14.533		11472.7	19.4772		11472.7	20.5665		11472.7	4.39618
11478.5	17.0033		11478.5	15.6712		11478.5	13.1456		11478.5	22.9164		11478.5	24.1272		11478.5	5.09993
11484.4	15.8281		11484.4	14.968		11484.4	11.8983		11484.4	28.1283		11484.4	31.2629		11484.4	9.25678
11490.2	18.276		11490.2	15.3978		11490.2	12.0833		11490.2	19.3936		11490.2	22.2786		11490.2	8.86053
11496.1	17.2088		11496.1	15.8098		11496.1	16.71		11496.1	17.9393		11496.1	19.5216		11496.1	4.48493
11502	17.2822		11502	14.7257		11502	12.0391		11502	17.6355		11502	19.2154		11502	3.84852
11507.8	16.291		11507.8	15.8381		11507.8	12.4104		11507.8	17.7485		11507.8	19.1221		11507.8	4.92068
11513.7	16.3709		11513.7	16.0601		11513.7	16.2285		11513.7	17.2315		11513.7	17.3296		11513.7	5.22012
11519.5	16.9075		11519.5	16.5523		11519.5	12.7111		11519.5	17.6978		11519.5	17.5411		11519.5	4.27189
11525.4	16.7285		11525.4	16.0566		11525.4	11.8196		11525.4	19.125		11525.4	18.5861		11525.4	3.68237
11531.2	16.4241		11531.2	16.4482		11531.2	12.727		11531.2	21.5392		11531.2	23.0956		11531.2	3.85673
11537.1	16.0755		11537.1	15.71		11537.1	18.7158		11537.1	23.6787		11537.1	28.0678		11537.1	3.97525
11543	15.9637		11543	16.0166		11543	11.828		11543	19.6642		11543	22.9693		11543	3.77603
11548.8	17.4038		11548.8	16.1981		11548.8	11.581		11548.8	18.8829		11548.8	20.0794		11548.8	5.0086
11554.7	17.3		11554.7	16.6899		11554.7	17.1472		11554.7	18.6312		11554.7	20.4562		11554.7	4.15715
11560.5	16.7128		11560.5	16.4891		11560.5	12.3622		11560.5	18.3579		11560.5	19.7959		11560.5	3.56393
11566.4	17.1221		11566.4	16.2264		11566.4	11.9824		11566.4	18.6468		11566.4	19.37		11566.4	3.95759
11572.3	16.7785		11572.3	15.7111		11572.3	13.9739		11572.3	18.9553		11572.3	19.9982		11572.3	4.05814
11578.1	17.4604		11578.1	15.8782		11578.1	19.1178		11578.1	20.2025		11578.1	21.8156		11578.1	4.19944
11584	15.6471		11584	15.221		11584	11.8611		11584	25.6431		11584	29.8079		11584	3.52922
11589.8	16.4855		11589.8	15.322		11589.8	11.5073		11589.8	26.1214		11589.8	26.7177		11589.8	3.97303
11595.7	14.5784		11595.7	15.1856		11595.7	17.4274		11595.7	19.6225		11595.7	21.8623		11595.7	3.36522
11601.6	16.0848		11601.6	15.7687		11601.6	12.2506		11601.6	18.6749		11601.6	19.3136		11601.6	3.68138
11607.4	16.4526		11607.4	15.38		11607.4	12.2259		11607.4	17.9299		11607.4	18.5944		11607.4	3.85631
11613.3	15.7913		11613.3	16.1461		11613.3	16.0396		11613.3	17.8093		11613.3	18.6711		11613.3	4.32285
11619.1	16.5143		11619.1	16.3043		11619.1	18.2259		11619.1	18.212		11619.1	19.7728		11619.1	3.75236
11625	16.2685		11625	15.4933		11625	12.5691		11625	19.2576		11625	20.6078		11625	4.10561
11630.9	16.2239		11630.9	14.9582		11630.9	11.7245		11630.9	21.6965		11630.9	24.0447		11630.9	3.5659
11636.7	15.5976		11636.7	14.7378		11636.7	17.3857		11636.7	28.9311		11636.7	33.3028		11636.7	3.7336
11642.6	15.7196		11642.6	15.2793		11642.6	11.7051		11642.6	29.5209		11642.6	32.5569		11642.6	3.58176
11648.4	16.1136		11648.4	16.9769		11648.4	12.4725		11648.4	22.2962		11648.4	24.7003		11648.4	4.67112
11654.3	16.0593		11654.3	15.7949		11654.3	15.4292		11654.3	20.1107		11654.3	21.1065		11654.3	3.97258
11660.2	15.8104		11660.2	16.131		11660.2	15.3583		11660.2	19.0492		11660.2	19.435		11660.2	3.86168
11666	15.3275		11666	15.0209		11666	11.7545		11666	18.3511		11666	19.4759		11666	3.54773
11671.9	15.7369		11671.9	14.7766		11671.9	11.1594		11671.9	19.0765		11671.9	20.5732		11671.9	4.44137
11677.7	15.9913		11677.7	13.8563		11677.7	17.6372		11677.7	19.6376		11677.7	21.5921		11677.7	3.23488
11683.6	15.0686		11683.6	15.8531		11683.6	11.5009		11683.6	22.1132		11683.6	24.2503		11683.6	3.85124
11689.5	15.2878		11689.5	15.1363		11689.5	11.4354		11689.5	29.4256		11689.5	33.9928		11689.5	4.2582
11695.3	16.1131		11695.3	14.7031		11695.3	15.3661		11695.3	28.2516		11695.3	33.1778		11695.3	3.91963
11701.2	15.406		11701.2	14.3766		11701.2	13.3914		11701.2	21.0991		11701.2	23.8839		11701.2	3.46596
[truncated: 3,122 more rows]
